# Supplementary material for: 3,5-Dinitro­benzoyl chloride
Source: Acta Crystallogr Sect E Struct Rep Online. 2009 Sep 12;65(Pt 10):o2460. doi: 10.1107/S1600536809036228 (PMC2970283; doi:10.1107/S1600536809036228)
Supplement: Supplementary file 2 [file e-65-o2460-Isup2.hkl]

# 
# h,k,l, Fc-squared, Fo-squared, sigma(Fo-squared) and status flag 
# 
data_I
_shelx_title ' y2708 in Pna2(1)' 
_shelx_refln_list_code          4 
_shelx_F_calc_maximum      123.15 
_exptl_crystal_F_000       464.00 
_reflns_d_resolution_high  0.7699 
 
loop_ 
 _symmetry_equiv_pos_as_xyz 
 'x, y, z' 
 '-x, -y, z+1/2' 
 'x+1/2, -y+1/2, z' 
 '-x+1/2, y+1/2, z+1/2' 
 
_cell_length_a    18.2946 
_cell_length_b     8.3924 
_cell_length_c     5.7362 
_cell_angle_alpha  90.000 
_cell_angle_beta   90.000 
_cell_angle_gamma  90.000 
 
_shelx_F_squared_multiplier     1.000 
 
loop_ 
 _refln_index_h 
 _refln_index_k 
 _refln_index_l 
 _refln_F_squared_calc 
 _refln_F_squared_meas 
 _refln_F_squared_sigma 
 _refln_observed_status 
   2   0  -7       28.98       18.21      6.67 o 
   4   0  -7       22.87       22.04      8.42 o 
   6   0  -7       67.53       85.03      6.70 o 
   8   0  -7       37.66       34.04     10.16 o 
   0   1  -7       28.67       25.46      5.28 o 
   1   1  -7        1.78        2.61      1.03 o 
   2   1  -7       23.72       17.57      4.44 o 
   3   1  -7       59.47       48.13      8.47 o 
   4   1  -7       12.08        8.53      3.75 o 
   5   1  -7        4.98        3.68      1.52 o 
   6   1  -7        9.43        7.81      3.28 o 
   7   1  -7        1.19        2.09      1.88 o 
   1   2  -7       19.75       18.54      3.92 o 
   2   2  -7       36.31       27.68      6.80 o 
   3   2  -7       12.50        9.25      3.32 o 
   4   2  -7       18.99       16.98      5.87 o 
   5   2  -7       14.74       14.41      5.90 o 
   6   2  -7       13.26       11.83      7.52 o 
   0   3  -7       14.17       14.62     10.57 o 
   1   3  -7        4.67        3.99      2.41 o 
   2   3  -7        9.05        8.40      2.76 o 
   3   3  -7       55.96       38.96      9.98 o 
   4   3  -7       19.05       18.84      7.03 o 
   0   0  -6       16.48       15.67      8.67 o 
   2   0  -6       68.59       72.16      9.90 o 
   4   0  -6      138.38      154.57      6.16 o 
   6   0  -6       38.23       42.00      8.76 o 
   8   0  -6       52.68       51.25     10.12 o 
  10   0  -6       14.53       15.39      5.29 o 
  12   0  -6       56.03       64.77     14.53 o 
  14   0  -6       41.49       34.09     12.84 o 
   1   1  -6       67.67       72.54      4.78 o 
   2   1  -6       12.79       10.78      2.06 o 
   3   1  -6       29.62       31.66      5.17 o 
   4   1  -6       35.14       35.27      3.00 o 
   5   1  -6        2.50        3.48      1.29 o 
   6   1  -6        9.46        7.31      2.01 o 
   7   1  -6       58.60       67.91      6.39 o 
   8   1  -6       21.98       22.92      3.88 o 
   9   1  -6       86.28      100.66      5.88 o 
  10   1  -6        7.86        8.98      3.73 o 
  11   1  -6       19.29       19.07      6.61 o 
  12   1  -6        4.10        3.89      1.47 o 
  13   1  -6       78.90       83.35      4.81 o 
   0   2  -6      331.72      352.46     12.50 o 
   1   2  -6        7.93       10.31      4.35 o 
   2   2  -6       84.22       79.57      6.61 o 
   3   2  -6       59.21       56.94      4.84 o 
   4   2  -6       12.89       12.08      2.30 o 
   5   2  -6       18.44       15.97      4.04 o 
   6   2  -6       26.03       29.16      7.28 o 
   7   2  -6       18.51       16.99      7.35 o 
   8   2  -6       17.91       15.65      4.87 o 
   9   2  -6       12.18       11.01      3.20 o 
  10   2  -6       63.64       59.88     13.82 o 
  11   2  -6       12.53       11.65      5.60 o 
  12   2  -6      150.89      146.01      7.08 o 
  13   2  -6       19.42       17.38      5.57 o 
   1   3  -6      143.19      155.32      6.50 o 
   2   3  -6      153.21      138.98      7.98 o 
   3   3  -6       75.99       79.68      5.63 o 
   4   3  -6       86.10       85.11      6.07 o 
   5   3  -6        1.97        2.95      1.96 o 
   6   3  -6       25.77       22.43      6.13 o 
   7   3  -6        9.24       10.06      3.34 o 
   8   3  -6        2.51        1.68      2.05 o 
   9   3  -6       23.68       21.48      8.46 o 
  10   3  -6      207.57      227.64     13.18 o 
  11   3  -6        3.63        2.39      1.80 o 
  12   3  -6       57.82       51.74     19.25 o 
   0   4  -6      297.45      293.20     12.42 o 
   1   4  -6       10.11       13.36      4.85 o 
   2   4  -6       28.88       34.57     13.75 o 
   3   4  -6       44.11       36.23     14.00 o 
   4   4  -6       36.60       37.47      9.87 o 
   5   4  -6       89.13       99.19      6.79 o 
   6   4  -6       17.77       13.81      4.55 o 
   7   4  -6       45.76       45.60      4.62 o 
   8   4  -6       30.43       21.94     10.30 o 
   9   4  -6       21.31       21.75      9.96 o 
  10   4  -6       15.16       13.00      6.52 o 
  11   4  -6       15.28       15.82      5.53 o 
   1   5  -6        3.21        5.94      2.28 o 
   2   5  -6        8.25        8.96      3.73 o 
   3   5  -6       17.28       16.60      6.77 o 
   4   5  -6       31.53       29.02      9.37 o 
   5   5  -6       11.04        6.78      2.60 o 
   6   5  -6       19.63       20.47      6.54 o 
   7   5  -6        2.84        4.74      2.70 o 
   8   5  -6       17.31       10.49      5.46 o 
   0   6  -6      104.13      101.88      8.54 o 
   1   6  -6        4.36        4.32      2.79 o 
   2   6  -6       26.51       25.40      9.06 o 
   3   6  -6       21.03       16.96      9.47 o 
   4   6  -6       33.84       27.99      9.49 o 
   5   6  -6       16.27       17.18      6.13 o 
   2   0  -5      132.94      133.93      6.24 o 
   4   0  -5       67.77       59.97      4.48 o 
   6   0  -5       54.62       55.70      5.88 o 
   8   0  -5       14.52       15.01      2.16 o 
  10   0  -5      145.99      151.38     10.12 o 
  12   0  -5       53.82       65.00      6.08 o 
  14   0  -5       87.76      103.65      8.94 o 
  16   0  -5       57.21       49.07     13.46 o 
   0   1  -5      158.01      159.23      9.31 o 
   1   1  -5      153.52      152.36      4.97 o 
   2   1  -5       34.09       37.80      4.74 o 
   3   1  -5      226.35      229.75      5.29 o 
   4   1  -5       56.51       64.42      4.88 o 
   5   1  -5       80.26       77.38      4.04 o 
   6   1  -5       72.25       74.94      3.74 o 
   7   1  -5       90.04       92.95      3.27 o 
   8   1  -5       29.09       25.88      4.42 o 
   9   1  -5      104.66      112.27      6.46 o 
  10   1  -5        6.31        8.83      2.46 o 
  11   1  -5       36.93       30.43      7.95 o 
  12   1  -5       18.99       17.70      4.54 o 
  13   1  -5       43.08       41.93     12.17 o 
  14   1  -5        1.79        3.02      1.75 o 
  15   1  -5        2.78        3.64      1.72 o 
  16   1  -5       23.92       23.18      7.48 o 
  17   1  -5       38.80       24.55      7.49 o 
   1   2  -5      218.94      236.02      7.14 o 
   2   2  -5      311.04      334.33      9.01 o 
   3   2  -5       75.88       80.61      5.14 o 
   4   2  -5      456.15      473.98     10.60 o 
   5   2  -5      229.49      253.99      5.50 o 
   6   2  -5      166.21      161.97      4.92 o 
   7   2  -5       95.12       84.95      2.98 o 
   8   2  -5       91.76       86.50      4.64 o 
   9   2  -5       19.89       19.56      3.66 o 
  10   2  -5       46.58       56.87      8.98 o 
  11   2  -5       15.81       15.14      3.68 o 
  12   2  -5       14.13       14.23      3.49 o 
  13   2  -5       53.64       49.55      8.97 o 
  14   2  -5      140.78      141.76      5.60 o 
  15   2  -5        9.93        8.21      2.91 o 
  16   2  -5       17.49       18.09      6.86 o 
  17   2  -5       17.47       14.92      5.79 o 
   0   3  -5       90.95       90.40      7.16 o 
   1   3  -5      257.14      260.18      5.71 o 
   2   3  -5      100.68      109.48      3.79 o 
   3   3  -5       43.95       41.56      4.62 o 
   4   3  -5       16.42       21.36      4.13 o 
   5   3  -5      336.23      345.86      9.02 o 
   6   3  -5      217.26      211.97      6.85 o 
   7   3  -5      221.99      233.67      4.85 o 
   8   3  -5       97.91      106.09      4.15 o 
   9   3  -5      154.50      178.73      5.58 o 
  10   3  -5       33.09       29.74      6.96 o 
  11   3  -5        1.69        2.90      2.34 o 
  12   3  -5        2.92        4.07      1.66 o 
  13   3  -5        8.05        9.08      2.46 o 
  14   3  -5        4.66        3.97      1.44 o 
  15   3  -5       50.81       52.07      4.19 o 
  16   3  -5       10.35       14.08      4.92 o 
   1   4  -5       66.30       70.42     10.72 o 
   2   4  -5        8.30        8.61      2.55 o 
   3   4  -5       28.37       29.43      7.55 o 
   4   4  -5       62.85       61.57     10.71 o 
   5   4  -5      122.09      125.24      5.04 o 
   6   4  -5        6.34        7.68      2.64 o 
   7   4  -5      196.94      205.82      7.02 o 
   8   4  -5       79.65       76.17      6.25 o 
   9   4  -5        9.94        6.74      2.39 o 
  10   4  -5       39.49       34.18      3.85 o 
  11   4  -5       22.38       24.40      7.04 o 
  12   4  -5        0.78        2.55      1.87 o 
  13   4  -5       66.41       66.11     11.98 o 
  14   4  -5        9.74        4.90      1.96 o 
  15   4  -5       13.77       13.77      8.20 o 
   0   5  -5      114.36      130.07     25.38 o 
   1   5  -5       36.87       43.92      6.05 o 
   2   5  -5       22.16       25.00      7.03 o 
   3   5  -5        3.92        6.12      3.31 o 
   4   5  -5       56.89       55.95     11.27 o 
   5   5  -5      218.99      222.56      7.28 o 
   6   5  -5       24.93       21.17      4.92 o 
   7   5  -5       30.02       37.03      6.92 o 
   8   5  -5       43.01       42.86      9.21 o 
   9   5  -5       14.16       15.13      6.47 o 
  10   5  -5        3.58        4.05      2.04 o 
  11   5  -5      104.09      100.30     12.87 o 
  12   5  -5       12.18        8.65      4.07 o 
  13   5  -5        2.51        1.75      1.88 o 
   1   6  -5       58.29       66.33      7.14 o 
   2   6  -5       28.20       23.58      6.96 o 
   3   6  -5        0.86        3.89      1.75 o 
   4   6  -5       14.64       12.74      5.95 o 
   5   6  -5        9.14       12.68      4.60 o 
   6   6  -5        3.24        3.93      1.97 o 
   7   6  -5       38.06       34.23      7.97 o 
   8   6  -5        7.41        9.03      3.53 o 
   9   6  -5        1.56        2.34      1.46 o 
  10   6  -5       17.26       12.13      3.36 o 
  11   6  -5       36.33       22.48     10.44 o 
   0   7  -5       50.29       51.40     21.79 o 
   1   7  -5       22.60       15.48      6.89 o 
   2   7  -5       25.64       24.12      9.19 o 
   3   7  -5        8.91        7.55      2.65 o 
   4   7  -5        3.08        4.12      1.96 o 
   5   7  -5       94.06       98.77      5.33 o 
   6   7  -5       10.92       12.58      3.26 o 
   7   7  -5       27.40       20.95      7.53 o 
   8   7  -5       15.52       13.62      4.69 o 
   1   8  -5        0.84        1.73      1.68 o 
   2   8  -5       24.97       16.47      7.14 o 
   0   0  -4      208.09      197.06      8.00 o 
   2   0  -4      893.26      957.38     21.66 o 
   4   0  -4     1134.15     1183.24     27.05 o 
   6   0  -4      351.60      351.56     12.87 o 
   8   0  -4      702.24      712.46     14.70 o 
  10   0  -4      329.42      308.84     16.57 o 
  12   0  -4       59.81       58.10     11.81 o 
  14   0  -4       91.48       90.10      7.58 o 
  16   0  -4       51.76       47.87     13.17 o 
  18   0  -4       34.22       40.18     14.94 o 
  20   0  -4       14.05        7.73      4.98 o 
   1   1  -4      132.81      124.88      4.90 o 
   2   1  -4      213.19      231.54      5.35 o 
   3   1  -4       33.38       32.07      4.43 o 
   4   1  -4      129.70      130.66      3.65 o 
   5   1  -4      355.81      347.78      8.98 o 
   6   1  -4       39.61       33.38      2.02 o 
   7   1  -4      230.59      202.37      2.78 o 
   8   1  -4      339.05      333.34      6.33 o 
   9   1  -4      791.88      789.95     21.33 o 
  10   1  -4      216.04      213.75      7.07 o 
  11   1  -4      100.91       98.36      5.22 o 
  12   1  -4       44.18       50.55      7.84 o 
  13   1  -4       12.13       14.62      4.09 o 
  14   1  -4       19.79       18.69      4.79 o 
  15   1  -4       99.99      108.39      4.88 o 
  16   1  -4       31.85       30.24      8.10 o 
  17   1  -4       51.40       43.04      9.71 o 
  18   1  -4       14.43       12.25      3.77 o 
  19   1  -4       12.50       11.10      4.98 o 
   0   2  -4       45.97       50.96      7.45 o 
   1   2  -4       29.56       30.30      2.58 o 
   2   2  -4       15.43       12.59      2.12 o 
   3   2  -4      161.52      151.78      2.57 o 
   4   2  -4      429.14      429.98     11.73 o 
   5   2  -4       18.36       18.31      2.01 o 
   6   2  -4      260.75      248.18      6.47 o 
   7   2  -4      195.85      200.32      5.19 o 
   8   2  -4      303.10      280.11      5.85 o 
   9   2  -4       40.93       45.05      2.40 o 
  10   2  -4        1.86        2.14      0.94 o 
  11   2  -4        6.77        4.36      1.46 o 
  12   2  -4       84.11       85.26      6.66 o 
  13   2  -4        2.64        3.86      2.06 o 
  14   2  -4       15.91        9.53      3.25 o 
  15   2  -4       22.58       23.69      4.73 o 
  16   2  -4       33.65       22.18      7.39 o 
  17   2  -4        2.69        3.10      1.57 o 
  18   2  -4       20.65       22.78      8.14 o 
  19   2  -4       13.40       14.70      5.92 o 
   1   3  -4      126.18      115.05      1.79 o 
   2   3  -4       57.73       53.98      1.60 o 
   3   3  -4       74.17       69.92      2.34 o 
   4   3  -4       22.34       22.13      1.83 o 
   5   3  -4       37.21       29.76      2.36 o 
   6   3  -4      209.05      201.51      4.46 o 
   7   3  -4       24.84       25.55      4.05 o 
   8   3  -4       78.12       73.20      6.02 o 
   9   3  -4      274.21      252.35      6.37 o 
  10   3  -4      210.77      197.85      5.22 o 
  11   3  -4       63.06       63.52      4.33 o 
  12   3  -4      153.62      149.90      3.79 o 
  13   3  -4       31.92       31.27      6.34 o 
  14   3  -4        3.33        2.73      1.80 o 
  15   3  -4        9.72        4.87      1.82 o 
  16   3  -4        9.53       10.41      3.68 o 
  17   3  -4       99.07       92.35      6.05 o 
  18   3  -4       68.17       63.78      4.42 o 
   0   4  -4     1419.44     1494.82     54.68 o 
   1   4  -4      119.15      113.49      8.98 o 
   2   4  -4      322.33      327.81     10.24 o 
   3   4  -4      717.09      718.90     15.94 o 
   4   4  -4      242.47      239.86      5.79 o 
   5   4  -4      201.02      211.92      5.50 o 
   6   4  -4       80.10       77.74      3.96 o 
   7   4  -4        0.39        0.96      0.91 o 
   8   4  -4      103.94      109.91     10.54 o 
   9   4  -4       86.49       84.52      3.77 o 
  10   4  -4       15.94       13.13      3.18 o 
  11   4  -4        6.94        9.29      2.54 o 
  12   4  -4       31.99       23.72      4.66 o 
  13   4  -4        1.94        2.29      1.42 o 
  14   4  -4       20.11       18.76      6.82 o 
  15   4  -4       35.70       32.24      8.23 o 
  16   4  -4        3.23        1.65      1.60 o 
  17   4  -4       34.45       25.63      7.37 o 
  18   4  -4       34.41       14.29      5.70 o 
   1   5  -4       16.78       15.44      4.18 o 
   2   5  -4      209.22      204.97      9.36 o 
   3   5  -4      204.60      208.05      7.97 o 
   4   5  -4        9.47        9.10      2.85 o 
   5   5  -4       53.01       55.10      8.46 o 
   6   5  -4      161.56      163.43      8.67 o 
   7   5  -4       21.21       17.66      5.73 o 
   8   5  -4        9.15        6.30      2.22 o 
   9   5  -4       12.75       11.07      2.83 o 
  10   5  -4       32.18       33.70      7.76 o 
  11   5  -4       14.97       10.34      3.96 o 
  12   5  -4       11.73       14.12      3.97 o 
  13   5  -4       29.57       23.69      8.47 o 
  14   5  -4       16.27       11.23      3.42 o 
  15   5  -4       72.35       70.73      6.98 o 
  16   5  -4       16.02       11.74      5.84 o 
   0   6  -4      447.52      471.35     20.32 o 
   1   6  -4       83.56       85.62      7.23 o 
   2   6  -4      124.61      129.07      8.51 o 
   3   6  -4       23.10       20.31      6.12 o 
   4   6  -4        9.61       14.34      4.69 o 
   5   6  -4      139.07      155.55      6.70 o 
   6   6  -4       30.67       30.59      5.49 o 
   7   6  -4        7.09        5.46      1.84 o 
   8   6  -4       82.24       77.80      5.56 o 
   9   6  -4       10.83        8.45      3.22 o 
  10   6  -4       37.21       29.06      8.12 o 
  11   6  -4       40.97       38.82      5.93 o 
  12   6  -4       26.27       18.51      7.39 o 
  13   6  -4       12.47        8.98      3.28 o 
  14   6  -4       37.22       33.17     12.29 o 
  15   6  -4        5.84        2.90      2.16 o 
   1   7  -4       71.46       68.60     12.12 o 
   2   7  -4       19.12       19.81      7.33 o 
   3   7  -4        3.14        2.83      1.80 o 
   4   7  -4       10.84        9.27      2.96 o 
   5   7  -4       45.53       41.52      9.51 o 
   6   7  -4       55.69       48.30      5.82 o 
   7   7  -4        9.44        8.95      2.48 o 
   8   7  -4       14.35       10.35      4.46 o 
   9   7  -4       14.90       13.43      5.37 o 
  10   7  -4       13.25       15.86      5.55 o 
  11   7  -4       14.36       12.91      4.23 o 
  12   7  -4       37.06       36.90     10.11 o 
  13   7  -4        0.06        1.05      2.52 o 
   0   8  -4       83.94       93.52      8.08 o 
   1   8  -4       49.11       42.00     11.48 o 
   2   8  -4        1.24        2.72      2.35 o 
   3   8  -4       21.00       13.56      5.93 o 
   4   8  -4       19.59       23.43      6.30 o 
   5   8  -4        3.50        2.52      2.11 o 
   6   8  -4       24.33       21.53      6.74 o 
   7   8  -4       10.33       10.18      3.10 o 
   8   8  -4       18.79       19.22      6.35 o 
   9   8  -4       15.67       11.22      4.61 o 
   1   9  -4       10.28        4.89      2.79 o 
   2   9  -4        6.88        8.12      3.54 o 
   3   9  -4        4.22        4.65      2.36 o 
   4   9  -4       10.76       15.19      5.58 o 
   2   0  -3      541.71      594.11     12.35 o 
   4   0  -3        1.13        1.84      0.95 o 
   6   0  -3      655.78      656.76      8.24 o 
   8   0  -3      154.52      148.91      2.14 o 
  10   0  -3      381.80      398.64     12.69 o 
  12   0  -3     1095.14     1112.22     35.47 o 
  14   0  -3      934.41     1026.73     40.96 o 
  16   0  -3       84.96       82.14      7.10 o 
  18   0  -3       13.47       15.77      7.81 o 
  20   0  -3       63.78       76.33      7.81 o 
   0   1  -3      541.31      543.43      6.58 o 
   1   1  -3     2007.19     2001.88     19.42 o 
   2   1  -3      558.09      537.83      5.75 o 
   3   1  -3     1576.19     1657.07     20.15 o 
   4   1  -3      170.16      166.77      2.62 o 
   5   1  -3      576.16      555.25      7.46 o 
   6   1  -3      251.28      253.17      3.36 o 
   7   1  -3       52.41       52.94      1.25 o 
   8   1  -3      232.57      214.93      7.55 o 
   9   1  -3       18.24       17.93      2.30 o 
  10   1  -3       15.22       11.44      1.87 o 
  11   1  -3      154.79      144.49      6.76 o 
  12   1  -3       26.84       26.65      3.00 o 
  13   1  -3      541.07      558.86     17.52 o 
  14   1  -3        5.58        5.77      2.03 o 
  15   1  -3       50.65       48.88      9.03 o 
  16   1  -3       30.89       28.44      5.34 o 
  17   1  -3       86.70       87.39      6.63 o 
  18   1  -3        7.35        8.33      3.71 o 
  19   1  -3       41.99       43.50      7.87 o 
  20   1  -3       11.91       13.40      5.53 o 
  21   1  -3        1.75        0.86      1.44 o 
   1   2  -3      195.20      195.41      2.52 o 
   2   2  -3      291.31      276.89      3.04 o 
   3   2  -3        3.38        4.46      0.79 o 
   4   2  -3      102.37      100.37      1.95 o 
   5   2  -3      486.39      498.83      4.93 o 
   6   2  -3      105.26       90.76      1.84 o 
   7   2  -3      652.80      625.29     16.72 o 
   8   2  -3        3.53        4.42      0.75 o 
   9   2  -3       64.85       60.94      2.55 o 
  10   2  -3       31.47       35.38      2.40 o 
  11   2  -3        9.90        8.62      1.77 o 
  12   2  -3      559.05      520.57     13.28 o 
  13   2  -3      193.36      174.39      5.79 o 
  14   2  -3        5.03        5.22      1.77 o 
  15   2  -3      178.57      172.97      6.49 o 
  16   2  -3       36.03       35.59      4.37 o 
  17   2  -3       20.31       25.57      6.75 o 
  18   2  -3       13.30       12.62      4.61 o 
  19   2  -3       24.87       19.57      6.56 o 
  20   2  -3       21.75       21.29      7.70 o 
  21   2  -3        1.15        2.27      1.64 o 
   0   3  -3     1315.63     1332.25     23.67 o 
   1   3  -3       64.55       69.95      1.25 o 
   2   3  -3      123.99      114.98      1.86 o 
   3   3  -3      504.87      453.74      8.79 o 
   4   3  -3       23.34       18.77      2.07 o 
   5   3  -3      176.63      173.86      2.54 o 
   6   3  -3       39.80       34.38      2.28 o 
   7   3  -3       22.44       19.32      1.68 o 
   8   3  -3       56.92       51.46      3.39 o 
   9   3  -3       54.05       53.78      2.02 o 
  10   3  -3       28.77       32.74      2.69 o 
  11   3  -3       52.14       53.59      3.26 o 
  12   3  -3      129.30      119.19      3.80 o 
  13   3  -3      422.30      427.55     20.16 o 
  14   3  -3       33.81       27.99      3.97 o 
  15   3  -3       90.16       85.54      4.91 o 
  16   3  -3      178.59      172.14      7.10 o 
  17   3  -3        1.85        2.18      1.23 o 
  18   3  -3       17.65       15.94      4.78 o 
  19   3  -3        1.83        1.92      1.80 o 
  20   3  -3        1.62        2.42      1.71 o 
   1   4  -3      387.80      401.19      8.85 o 
   2   4  -3       87.70      101.42      4.65 o 
   3   4  -3      336.98      335.83      4.11 o 
   4   4  -3      108.37      111.04      1.81 o 
   5   4  -3      160.03      171.19      3.67 o 
   6   4  -3      155.40      146.74      2.77 o 
   7   4  -3       80.23       69.26      3.54 o 
   8   4  -3       69.23       65.91      2.16 o 
   9   4  -3      161.65      157.98      6.22 o 
  10   4  -3      117.79      113.50      4.01 o 
  11   4  -3        7.52        5.95      1.66 o 
  12   4  -3       74.55       64.71      3.34 o 
  13   4  -3       29.78       23.17      4.20 o 
  14   4  -3       70.86       62.93      2.90 o 
  15   4  -3      104.17      106.82      4.65 o 
  16   4  -3       25.03       29.70      7.10 o 
  17   4  -3       22.07       21.66      6.38 o 
  18   4  -3       34.66       29.77      7.74 o 
  19   4  -3        6.01        6.34      2.70 o 
   0   5  -3      619.84      578.43     34.73 o 
   1   5  -3      351.70      359.79      9.01 o 
   2   5  -3      250.75      249.81      9.93 o 
   3   5  -3     1199.45     1212.92     23.54 o 
   4   5  -3      200.72      193.47      6.60 o 
   5   5  -3      228.58      220.07      5.19 o 
   6   5  -3      291.03      294.36      6.11 o 
   7   5  -3      103.45      111.36      3.90 o 
   8   5  -3       68.78       67.64      3.63 o 
   9   5  -3      163.44      163.33      4.86 o 
  10   5  -3       18.02       16.89      4.06 o 
  11   5  -3       31.49       33.11      5.60 o 
  12   5  -3       32.92       24.79      4.98 o 
  13   5  -3       20.16       20.56      4.29 o 
  14   5  -3       13.18        7.69      2.26 o 
  15   5  -3       50.53       42.68      7.13 o 
  16   5  -3       28.31       32.66      4.30 o 
  17   5  -3        6.50        7.73      2.74 o 
  18   5  -3        9.96        7.89      2.82 o 
   1   6  -3       36.98       40.89     10.35 o 
   2   6  -3        4.56        4.80      3.13 o 
   3   6  -3      136.75      147.56      7.92 o 
   4   6  -3       10.71        8.97      3.12 o 
   5   6  -3       68.10       65.79      6.22 o 
   6   6  -3      103.97      107.34      6.83 o 
   7   6  -3       32.34       35.51      8.67 o 
   8   6  -3       45.73       48.50      7.39 o 
   9   6  -3       62.23       57.08      7.41 o 
  10   6  -3      142.15      143.91      5.34 o 
  11   6  -3      141.45      122.88      4.96 o 
  12   6  -3      104.45       98.99      4.39 o 
  13   6  -3       17.53       12.16      4.09 o 
  14   6  -3        5.42        6.11      2.51 o 
  15   6  -3        2.75        2.21      1.45 o 
  16   6  -3        1.49        3.26      2.60 o 
  17   6  -3        6.11        4.60      2.40 o 
   0   7  -3       25.72       28.59      8.28 o 
   1   7  -3       27.27       28.57      7.20 o 
   2   7  -3       44.31       44.63     10.75 o 
   3   7  -3      209.04      218.53      8.37 o 
   4   7  -3      119.94      122.62      7.67 o 
   5   7  -3       97.77       96.99      6.47 o 
   6   7  -3       98.71       93.44      5.46 o 
   7   7  -3       15.82       13.46      4.03 o 
   8   7  -3       20.74       20.99      6.21 o 
   9   7  -3       33.20       33.58      5.95 o 
  10   7  -3        4.67        5.70      1.93 o 
  11   7  -3       50.20       46.84      4.63 o 
  12   7  -3       22.97       23.95      7.72 o 
  13   7  -3       11.79        9.89      3.78 o 
  14   7  -3        0.67        2.15      1.23 o 
  15   7  -3        1.64        1.04      1.12 o 
   1   8  -3       28.66       29.92      7.43 o 
   2   8  -3        6.04        3.82      1.93 o 
   3   8  -3      106.60       95.32     13.99 o 
   4   8  -3      121.96      122.37      7.06 o 
   5   8  -3       26.42       26.39      6.41 o 
   6   8  -3       53.69       54.02     10.01 o 
   7   8  -3       88.91      103.72      8.58 o 
   8   8  -3        0.87        2.05      1.64 o 
   9   8  -3       52.02       56.62      4.62 o 
  10   8  -3       62.24       56.16     12.96 o 
  11   8  -3        1.20        1.85      2.24 o 
  12   8  -3       11.76       10.29      3.99 o 
   0   9  -3       62.51       51.49     12.19 o 
   1   9  -3       21.26       28.48      7.36 o 
   2   9  -3       30.47       21.04      8.02 o 
   3   9  -3      109.67      117.63      5.19 o 
   4   9  -3        3.31        3.69      1.97 o 
   5   9  -3       41.73       28.30      9.19 o 
   6   9  -3      103.65      111.94      6.08 o 
   7   9  -3       16.80       14.22      5.95 o 
   8   9  -3       49.93       39.71     10.92 o 
   9   9  -3        2.25        4.26      1.84 o 
   0   0  -2     3383.43     3532.11     23.87 o 
   2   0  -2     5111.07     5348.49     23.18 o 
   4   0  -2      424.62      396.27      4.14 o 
   6   0  -2      450.46      472.51      7.77 o 
   8   0  -2     1639.17     1631.52     34.48 o 
  10   0  -2      192.95      181.60      8.70 o 
  12   0  -2      165.72      182.41      8.57 o 
  14   0  -2      262.83      256.42     12.42 o 
  16   0  -2      215.59      252.67     12.94 o 
  18   0  -2      262.14      287.88     12.13 o 
  20   0  -2       70.70       73.31     20.19 o 
  22   0  -2       84.10       95.20     17.54 o 
   1   1  -2      208.67      173.24      1.44 o 
   2   1  -2      654.61      677.72      5.52 o 
   3   1  -2      499.96      484.59      3.36 o 
   4   1  -2      685.60      741.74      6.61 o 
   5   1  -2       42.55       40.51      1.08 o 
   6   1  -2      262.50      259.58      3.76 o 
   7   1  -2      398.01      369.31      4.74 o 
   8   1  -2      285.14      296.44      5.43 o 
   9   1  -2      151.17      136.30      4.23 o 
  10   1  -2     1142.19     1194.24     17.50 o 
  11   1  -2       43.33       39.90      2.39 o 
  12   1  -2       38.68       35.31      2.36 o 
  13   1  -2        7.48        7.72      1.82 o 
  14   1  -2       87.92       86.40      3.36 o 
  15   1  -2      134.68      139.58      4.49 o 
  16   1  -2       51.74       56.04      5.42 o 
  17   1  -2      342.40      345.17     10.68 o 
  18   1  -2        4.13        4.49      1.70 o 
  19   1  -2       92.66       96.94      5.32 o 
  20   1  -2       49.63       51.83      6.56 o 
  21   1  -2       45.71       36.07      7.20 o 
  22   1  -2        7.30        5.60      3.30 o 
   0   2  -2     3152.07     3054.39     56.30 o 
   1   2  -2      153.81      131.24      1.41 o 
   2   2  -2     1332.35     1225.39      9.63 o 
   3   2  -2      322.06      369.16      4.70 o 
   4   2  -2      346.48      332.55      3.77 o 
   5   2  -2     1494.41     1476.19     13.03 o 
   6   2  -2       92.80       76.81      1.50 o 
   7   2  -2      834.76      907.78      8.78 o 
   8   2  -2     3135.91     3253.70     18.53 o 
   9   2  -2      348.62      342.70      5.29 o 
  10   2  -2     1239.36     1245.67     26.64 o 
  11   2  -2       86.28       87.56      2.59 o 
  12   2  -2      315.50      312.71      5.53 o 
  13   2  -2       82.21       89.00      4.13 o 
  14   2  -2       23.24       19.14      1.87 o 
  15   2  -2        1.07        1.57      0.80 o 
  16   2  -2      110.03      110.58      4.97 o 
  17   2  -2       31.47       34.95      6.99 o 
  18   2  -2       17.23       16.52      6.22 o 
  19   2  -2       49.46       55.47      7.88 o 
  20   2  -2        5.63        5.00      1.59 o 
  21   2  -2        0.43        0.62      1.20 o 
  22   2  -2       43.77       33.37      9.84 o 
   1   3  -2      472.08      445.95      8.77 o 
   2   3  -2     1075.74     1149.56      7.63 o 
   3   3  -2      514.40      547.77      7.64 o 
   4   3  -2      907.99      983.37     19.04 o 
   5   3  -2      157.47      147.85      2.32 o 
   6   3  -2      232.60      258.78      3.50 o 
   7   3  -2      117.72      125.82      2.47 o 
   8   3  -2      516.68      508.89      6.95 o 
   9   3  -2       17.00       16.98      2.28 o 
  10   3  -2      405.06      413.20      8.39 o 
  11   3  -2        9.81       13.79      3.26 o 
  12   3  -2       81.99       84.40      3.19 o 
  13   3  -2      154.20      151.20      4.03 o 
  14   3  -2       58.68       57.01      3.62 o 
  15   3  -2      116.58      122.78      4.27 o 
  16   3  -2        4.11        3.59      1.72 o 
  17   3  -2      111.46      110.08      5.25 o 
  18   3  -2       26.83       27.22      6.17 o 
  19   3  -2       41.58       36.87      4.42 o 
  20   3  -2       32.20       24.29      8.06 o 
  21   3  -2       38.58       31.76      8.48 o 
   0   4  -2      216.33      251.41      9.08 o 
   1   4  -2      388.90      392.47      8.66 o 
   2   4  -2      545.92      533.55      7.01 o 
   3   4  -2      773.54      708.63      8.99 o 
   4   4  -2      225.77      224.37      8.65 o 
   5   4  -2      179.56      169.28      3.60 o 
   6   4  -2       23.96       24.90      2.72 o 
   7   4  -2      182.09      168.07      4.73 o 
   8   4  -2      506.19      519.77      6.21 o 
   9   4  -2       70.29       68.61      2.07 o 
  10   4  -2       47.33       42.22      3.00 o 
  11   4  -2      153.92      152.68      4.79 o 
  12   4  -2       29.51       31.64      4.67 o 
  13   4  -2       85.34       85.62      4.75 o 
  14   4  -2       52.22       50.79      2.89 o 
  15   4  -2       16.27       14.55      2.80 o 
  16   4  -2       17.79       13.31      3.25 o 
  17   4  -2       47.76       41.40      3.15 o 
  18   4  -2       97.37       89.04      4.76 o 
  19   4  -2      170.47      182.45      6.41 o 
  20   4  -2       55.80       39.91     11.10 o 
  21   4  -2        8.23        7.63      3.38 o 
   1   5  -2      157.18      160.87      5.39 o 
   2   5  -2      295.78      293.92      2.27 o 
   3   5  -2       43.81       45.81      1.73 o 
   4   5  -2      115.33      120.48      2.85 o 
   5   5  -2       95.48       88.76      2.32 o 
   6   5  -2       19.03       19.34      3.09 o 
   7   5  -2      210.48      206.67      3.61 o 
   8   5  -2       55.91       59.55      3.34 o 
   9   5  -2       27.64       29.81      4.98 o 
  10   5  -2        5.36        7.98      1.84 o 
  11   5  -2       25.18       29.33      4.01 o 
  12   5  -2        4.46        4.19      1.42 o 
  13   5  -2       66.27       82.32      3.75 o 
  14   5  -2       56.59       55.18      4.71 o 
  15   5  -2       70.04       64.39      4.04 o 
  16   5  -2        5.07        5.04      1.97 o 
  17   5  -2       60.99       56.41      3.31 o 
  18   5  -2       38.97       37.76      4.11 o 
  19   5  -2       18.67       12.75      4.91 o 
  20   5  -2        7.84        3.61      2.04 o 
   0   6  -2        3.63        2.22      3.11 o 
   1   6  -2       25.21       32.26     10.07 o 
   2   6  -2      200.94      217.41      9.74 o 
   3   6  -2       15.26       15.16      2.14 o 
   4   6  -2       87.56       88.66      3.16 o 
   5   6  -2      180.38      178.91      5.47 o 
   6   6  -2       97.81      101.08      3.45 o 
   7   6  -2      563.41      597.62     11.44 o 
   8   6  -2      365.90      395.56      8.36 o 
   9   6  -2       68.84       63.89      5.08 o 
  10   6  -2       56.91       57.77      3.44 o 
  11   6  -2      176.23      182.27      5.69 o 
  12   6  -2      111.70      116.94      3.93 o 
  13   6  -2       37.32       49.86      3.42 o 
  14   6  -2       14.58       15.17      4.06 o 
  15   6  -2       12.95       12.94      3.32 o 
  16   6  -2       49.62       44.20      4.50 o 
  17   6  -2        3.43        2.17      0.97 o 
  18   6  -2        1.39        1.25      1.02 o 
   1   7  -2      535.29      548.36     15.37 o 
   2   7  -2      496.49      499.27     14.08 o 
   3   7  -2       18.17       19.45      5.41 o 
   4   7  -2       36.29       40.54      7.27 o 
   5   7  -2      310.73      309.16      8.51 o 
   6   7  -2       20.11       21.17      3.52 o 
   7   7  -2      196.50      192.79      5.66 o 
   8   7  -2      143.51      147.28      4.66 o 
   9   7  -2       85.81       80.52      3.50 o 
  10   7  -2       76.24       76.99      3.50 o 
  11   7  -2        3.38        4.33      1.30 o 
  12   7  -2       29.36       25.63      5.32 o 
  13   7  -2      123.57      123.88      4.17 o 
  14   7  -2        1.59        2.29      1.22 o 
  15   7  -2       11.60       10.49      3.15 o 
  16   7  -2        4.26        4.37      2.52 o 
  17   7  -2       16.97       13.08      5.51 o 
   0   8  -2      527.36      506.21     18.10 o 
   1   8  -2       59.30       56.14     11.59 o 
   2   8  -2      100.74       86.64      7.20 o 
   3   8  -2       21.84       26.55      5.83 o 
   4   8  -2       40.06       38.30      8.14 o 
   5   8  -2       66.73       70.67      4.79 o 
   6   8  -2        4.08        3.98      1.84 o 
   7   8  -2       22.13       24.93      6.12 o 
   8   8  -2      139.38      147.97      5.64 o 
   9   8  -2        8.97        5.58      2.32 o 
  10   8  -2        8.58        9.14      2.58 o 
  11   8  -2       57.68       57.65     11.38 o 
  12   8  -2       18.24       13.50      4.00 o 
  13   8  -2        5.30        6.05      2.35 o 
  14   8  -2       33.43       30.37      9.03 o 
   1   9  -2       13.04       14.22      4.05 o 
   2   9  -2       80.30       89.36      6.75 o 
   3   9  -2       15.37       22.89      5.17 o 
   4   9  -2       50.82       56.92      9.67 o 
   5   9  -2       30.64       26.41      8.40 o 
   6   9  -2       11.39       11.52      3.64 o 
   7   9  -2        7.73       12.81      3.29 o 
   8   9  -2        0.52        2.97      1.94 o 
   9   9  -2       21.66       19.98      7.23 o 
  10   9  -2      104.03      141.27      6.44 o 
  11   9  -2       14.05        9.73      3.73 o 
   0  10  -2       24.82       27.87     15.88 o 
   1  10  -2       14.79        8.92      4.28 o 
   2  10  -2        9.89       11.48      4.71 o 
   3  10  -2        7.87       10.06      2.50 o 
   4  10  -2        7.29        6.25      2.41 o 
   5  10  -2       20.07       15.41      6.48 o 
   6  10  -2       12.03       16.51      6.46 o 
   2   0  -1     2284.82     2065.69     10.54 o 
   4   0  -1     4851.71     4889.24     24.91 o 
   6   0  -1      166.65      164.45      1.93 o 
   8   0  -1       88.79       87.10      2.10 o 
  10   0  -1     1706.13     1648.67     43.57 o 
  12   0  -1       57.77       55.70      2.28 o 
  14   0  -1        0.74        1.78      1.23 o 
  16   0  -1      410.98      424.00     36.07 o 
  18   0  -1      202.54      238.96     13.12 o 
  20   0  -1        6.97       12.91      9.66 o 
  22   0  -1       70.11       62.51     20.49 o 
   0   1  -1      586.00      609.95      6.81 o 
   1   1  -1      137.75      153.98      1.24 o 
   2   1  -1      152.83      129.39      1.25 o 
   3   1  -1    10981.84    11204.60     26.29 o 
   4   1  -1     3658.76     3900.23     13.20 o 
   5   1  -1    15160.31    15118.11    113.45 o 
   6   1  -1     2612.81     2587.99     23.82 o 
   7   1  -1      437.23      476.48      5.25 o 
   8   1  -1      198.36      186.54      2.95 o 
   9   1  -1      345.63      356.44      7.48 o 
  10   1  -1      384.72      394.95      6.28 o 
  11   1  -1      724.00      704.85     18.31 o 
  12   1  -1       65.37       72.21      2.31 o 
  13   1  -1      145.82      132.13      3.21 o 
  14   1  -1        1.27        1.81      0.93 o 
  15   1  -1       24.09       25.52      4.21 o 
  16   1  -1        5.49        5.77      1.48 o 
  17   1  -1      104.87      104.49      4.92 o 
  18   1  -1       25.96       26.51      4.92 o 
  19   1  -1       40.83       50.13      4.46 o 
  20   1  -1       12.94       12.26      4.02 o 
  21   1  -1       49.47       56.22      4.99 o 
  22   1  -1       24.35       29.07     11.73 o 
  23   1  -1       26.60       22.05      6.89 o 
   1   2  -1      230.46      276.09      1.79 o 
   2   2  -1      522.70      438.49      2.36 o 
   3   2  -1       88.32       82.51      1.04 o 
   4   2  -1      106.86      116.66      1.31 o 
   5   2  -1     1041.96     1143.64      6.32 o 
   6   2  -1      375.58      376.93      3.34 o 
   7   2  -1     2339.29     2528.34     18.09 o 
   8   2  -1      228.42      224.47      3.06 o 
   9   2  -1     1255.11     1361.01     12.85 o 
  10   2  -1      624.16      623.94      8.75 o 
  11   2  -1      293.97      333.58      6.99 o 
  12   2  -1       46.89       48.13      2.35 o 
  13   2  -1      425.81      434.59      6.45 o 
  14   2  -1       36.93       32.29      2.73 o 
  15   2  -1      138.48      135.58      5.02 o 
  16   2  -1        5.45        8.22      1.95 o 
  17   2  -1       20.46       18.26      4.07 o 
  18   2  -1       79.05       92.11      3.38 o 
  19   2  -1        3.96        4.24      1.68 o 
  20   2  -1       20.46       18.74      6.68 o 
  21   2  -1       19.06       14.90      5.36 o 
  22   2  -1       59.22       44.22     13.81 o 
  23   2  -1        9.38        6.43      3.47 o 
   0   3  -1     1172.78     1024.25      7.75 o 
   1   3  -1      837.57      753.28      5.19 o 
   2   3  -1     2110.40     1894.81     24.80 o 
   3   3  -1     1751.71     1830.94     35.12 o 
   4   3  -1        3.74        8.78      1.39 o 
   5   3  -1     2546.24     2433.71     32.97 o 
   6   3  -1        0.68        0.76      0.60 o 
   7   3  -1       66.70       66.99      1.97 o 
   8   3  -1      242.47      194.39      2.96 o 
   9   3  -1      256.18      263.47      4.72 o 
  10   3  -1      145.45      134.91      4.24 o 
  11   3  -1      539.36      555.17      6.12 o 
  12   3  -1       89.64       85.46      3.53 o 
  13   3  -1       29.46       28.44      3.63 o 
  14   3  -1      111.46      121.88      4.00 o 
  15   3  -1       55.72       57.49      2.81 o 
  16   3  -1        8.29        8.28      2.44 o 
  17   3  -1        8.85        7.89      2.65 o 
  18   3  -1       76.37       73.31      3.96 o 
  19   3  -1        1.43        2.15      1.08 o 
  20   3  -1       12.23       12.58      3.96 o 
  21   3  -1       72.76       74.80      6.00 o 
  22   3  -1       50.92       38.27     13.41 o 
   1   4  -1      161.16      168.05      7.03 o 
   2   4  -1      321.57      385.49      4.65 o 
   3   4  -1       40.94       45.46      1.57 o 
   4   4  -1      154.18      153.79      3.15 o 
   5   4  -1       19.35       20.06      2.27 o 
   6   4  -1      329.95      342.36      5.08 o 
   7   4  -1      437.24      446.83      8.13 o 
   8   4  -1       41.99       37.54      1.90 o 
   9   4  -1       42.57       40.49      2.11 o 
  10   4  -1       96.21       94.70      2.37 o 
  11   4  -1       16.25       16.48      3.10 o 
  12   4  -1      153.69      154.92      4.43 o 
  13   4  -1       18.91       18.33      4.23 o 
  14   4  -1      267.27      284.18      7.14 o 
  15   4  -1       82.30       79.22      3.72 o 
  16   4  -1       58.06       57.15      4.06 o 
  17   4  -1      158.07      177.43      7.14 o 
  18   4  -1       55.85       60.43      4.09 o 
  19   4  -1       64.72       56.04      3.32 o 
  20   4  -1       37.09       29.69     11.49 o 
  21   4  -1        4.16        3.83      2.61 o 
   0   5  -1      133.69      124.95      3.61 o 
   1   5  -1      263.76      290.58      4.79 o 
   2   5  -1      281.01      262.05      5.95 o 
   3   5  -1      961.93     1010.05     12.95 o 
   4   5  -1       14.83       18.43      3.20 o 
   5   5  -1       80.77       85.79      2.55 o 
   6   5  -1      243.70      245.82      4.12 o 
   7   5  -1      102.40       94.72      3.24 o 
   8   5  -1      431.73      438.07      7.01 o 
   9   5  -1       11.20       12.70      2.57 o 
  10   5  -1      132.81      127.35      3.71 o 
  11   5  -1      125.61      124.15      5.13 o 
  12   5  -1        6.04        4.88      1.38 o 
  13   5  -1      282.26      294.82      7.38 o 
  14   5  -1      296.99      305.18      7.39 o 
  15   5  -1      137.06      142.10      9.77 o 
  16   5  -1       21.72       14.58      3.50 o 
  17   5  -1       68.76       66.33      3.31 o 
  18   5  -1        4.52        5.05      1.87 o 
  19   5  -1       11.22       10.88      3.80 o 
  20   5  -1        6.91        7.67      3.41 o 
   1   6  -1       55.74       63.17      4.44 o 
   2   6  -1      607.05      621.56      8.07 o 
   3   6  -1      150.62      134.71      4.00 o 
   4   6  -1      466.77      449.80      5.77 o 
   5   6  -1      518.97      518.21      6.74 o 
   6   6  -1      161.85      158.27      3.98 o 
   7   6  -1      203.03      214.27      4.64 o 
   8   6  -1      235.99      238.01      5.56 o 
   9   6  -1      285.60      298.09      7.35 o 
  10   6  -1      118.84      115.28      3.64 o 
  11   6  -1       29.37       32.84      6.64 o 
  12   6  -1      109.94      114.49      4.60 o 
  13   6  -1       24.34       24.99      4.91 o 
  14   6  -1       49.85       41.65      3.15 o 
  15   6  -1       65.62       75.51      3.91 o 
  16   6  -1       12.42       12.51      3.97 o 
  17   6  -1        3.17        3.89      1.95 o 
  18   6  -1       56.33       59.13      3.88 o 
  19   6  -1        3.78        3.56      2.15 o 
   0   7  -1       63.12       51.91     12.80 o 
   1   7  -1      115.88      120.21      3.98 o 
   2   7  -1        3.13        2.84      1.14 o 
   3   7  -1      280.82      317.12      7.47 o 
   4   7  -1      152.29      152.08      4.41 o 
   5   7  -1       94.98       94.14      3.59 o 
   6   7  -1      112.99      114.33      3.87 o 
   7   7  -1       25.76       25.32      2.80 o 
   8   7  -1       71.76       77.41      3.58 o 
   9   7  -1       83.04       76.65      3.35 o 
  10   7  -1       71.11       71.24      3.34 o 
  11   7  -1       54.19       63.89      3.57 o 
  12   7  -1       29.47       29.32      4.82 o 
  13   7  -1      174.99      172.37      4.71 o 
  14   7  -1       64.83       65.41      4.19 o 
  15   7  -1       14.49        8.92      2.87 o 
  16   7  -1       34.77       37.94      3.53 o 
  17   7  -1        5.04        3.35      1.27 o 
   1   8  -1      112.35      113.99      3.99 o 
   2   8  -1      259.86      255.23      6.82 o 
   3   8  -1       68.33       61.13      3.74 o 
   4   8  -1      128.03      124.83      4.09 o 
   5   8  -1      180.27      210.58      4.98 o 
   6   8  -1       45.28       47.31      3.15 o 
   7   8  -1       40.30       37.43      3.76 o 
   8   8  -1        3.83        4.66      1.60 o 
   9   8  -1       49.24       44.67      3.19 o 
  10   8  -1        8.15        6.10      1.62 o 
  11   8  -1        0.65        1.88      1.05 o 
  12   8  -1       28.59       28.29      5.43 o 
  13   8  -1       73.41       81.42      3.32 o 
  14   8  -1       57.78       52.83      3.78 o 
  15   8  -1       66.68       72.97      3.87 o 
   0   9  -1       81.09       69.58     21.34 o 
   1   9  -1       36.05       28.28      9.99 o 
   2   9  -1       27.34       23.99      6.35 o 
   3   9  -1       10.39        7.39      2.23 o 
   4   9  -1       20.78       19.15      6.09 o 
   5   9  -1       15.95       15.02      5.11 o 
   6   9  -1       93.30       85.46      4.66 o 
   7   9  -1        8.15       10.16      3.46 o 
   8   9  -1       15.76       13.66      3.74 o 
   9   9  -1        1.65        2.28      1.45 o 
  10   9  -1        3.83        2.36      1.75 o 
  11   9  -1        6.02        4.44      2.09 o 
  12   9  -1       20.79       12.30      4.53 o 
  13   9  -1       22.99       13.16      5.39 o 
   1  10  -1      124.61      131.68      5.97 o 
   2  10  -1        1.67        6.83      2.75 o 
   3  10  -1       18.47       14.58      5.57 o 
   4  10  -1        0.83        6.48      2.72 o 
   5  10  -1       34.97       44.04      5.53 o 
   6  10  -1        4.41        3.68      2.21 o 
   7  10  -1        6.39        3.08      1.67 o 
   8  10  -1        9.73        5.70      2.31 o 
   4   0   0     3023.12     3042.36     26.77 o 
   6   0   0     9939.55    10965.00    111.39 o 
   8   0   0      253.26      244.01      4.31 o 
  10   0   0      964.07      765.69     27.18 o 
  12   0   0      808.70      907.76     54.60 o 
  14   0   0        3.49        5.49      1.87 o 
  16   0   0      125.00      116.46      4.92 o 
  18   0   0       13.25       15.35      3.78 o 
  20   0   0      188.80      180.19      9.83 o 
  22   0   0       38.65       41.50     23.70 o 
   2   1   0     1912.78     1629.30      4.78 o 
   3   1   0       77.16       67.05      0.89 o 
   4   1   0        0.62       11.40      1.64 o 
   5   1   0     3520.73     3311.87     20.76 o 
   6   1   0      547.27      526.05      3.85 o 
   7   1   0      551.87      458.21      2.99 o 
   8   1   0      585.32      585.86      7.99 o 
   9   1   0      107.65      127.82      2.08 o 
  10   1   0       17.01       21.31      1.76 o 
  11   1   0      119.46      136.92      3.01 o 
  12   1   0     1133.34     1185.87     23.13 o 
  13   1   0      511.39      514.11     22.20 o 
  14   1   0        0.10        0.62      0.56 o 
  15   1   0      545.38      603.10      9.98 o 
  16   1   0       25.77       24.83      4.65 o 
  17   1   0       69.08       69.56      2.65 o 
  18   1   0       54.45       51.92      3.04 o 
  19   1   0       16.29       16.78      3.15 o 
  20   1   0       16.04       15.85      3.51 o 
  21   1   0       24.09       32.36     10.96 o 
  22   1   0       13.31       13.00      5.28 o 
  23   1   0        6.20        6.20      2.69 o 
   0   2   0    14172.12    13276.00     52.15 o 
   1   2   0      281.46      262.58      2.41 o 
   2   2   0       28.79       19.41      1.23 o 
   3   2   0     2639.91     2192.44     18.06 o 
   4   2   0      410.75      378.87      2.40 o 
   5   2   0        5.91       15.71      1.40 o 
   6   2   0      307.20      265.60      2.79 o 
   7   2   0     2782.47     2865.06     26.26 o 
   8   2   0       28.22       27.86      1.73 o 
   9   2   0       31.57       28.99      1.79 o 
  10   2   0      426.55      369.56      7.45 o 
  11   2   0       47.33       50.88      2.26 o 
  12   2   0      110.00      117.22      2.45 o 
  13   2   0       11.36       12.98      2.76 o 
  14   2   0       63.62       66.74      2.87 o 
  15   2   0        2.72        2.83      1.47 o 
  16   2   0      164.79      179.74      5.05 o 
  17   2   0        0.82        1.59      0.82 o 
  18   2   0        9.73       10.02      2.65 o 
  19   2   0       39.38       41.52      3.40 o 
  20   2   0        4.15        2.98      1.31 o 
  21   2   0        9.77        9.62      2.88 o 
  22   2   0        0.36        1.42      2.00 o 
  23   2   0        0.01        1.62      1.83 o 
   1   3   0     1119.93     1220.18      7.72 o 
   2   3   0     1253.24     1338.67     14.04 o 
   3   3   0       14.88        9.36      1.31 o 
   4   3   0      185.68      234.06      2.48 o 
   5   3   0      310.34      334.67      3.53 o 
   6   3   0       11.46       10.16      1.64 o 
   7   3   0       42.73       20.56      2.62 o 
   8   3   0      393.11      387.45      9.07 o 
   9   3   0      148.00      152.78      3.19 o 
  10   3   0      309.56      321.46      9.16 o 
  11   3   0        0.49        1.43      0.74 o 
  12   3   0     1210.58     1323.39     31.22 o 
  13   3   0        5.54        4.08      1.30 o 
  14   3   0       11.21       12.93      3.40 o 
  15   3   0       29.44       33.69      2.95 o 
  16   3   0       98.10       94.46      3.78 o 
  17   3   0        7.58       10.20      2.63 o 
  18   3   0       71.35       71.63      3.25 o 
  19   3   0       27.45       23.07      5.06 o 
  20   3   0        7.67        8.89      3.01 o 
  21   3   0       10.49        7.63      2.80 o 
  22   3   0       36.61       32.68     10.34 o 
   0   4   0     2647.70     2532.38     46.99 o 
   1   4   0      210.24      229.94      2.90 o 
   2   4   0     1183.72     1284.58     17.65 o 
   3   4   0     1348.64     1192.68     10.67 o 
   4   4   0      750.64      738.87     11.48 o 
   5   4   0      845.61      828.20     14.01 o 
   6   4   0       40.08       28.28      2.87 o 
   7   4   0        4.56        5.56      1.32 o 
   8   4   0      588.01      644.34      8.94 o 
   9   4   0       11.52       16.19      3.39 o 
  10   4   0      251.61      250.55      6.70 o 
  11   4   0       11.71       10.00      2.15 o 
  12   4   0       28.32       33.57      5.63 o 
  13   4   0        6.11        6.79      1.86 o 
  14   4   0        7.79        7.56      2.16 o 
  15   4   0      224.28      217.44      8.20 o 
  16   4   0      169.83      173.02      7.99 o 
  17   4   0      164.89      165.22      5.72 o 
  18   4   0       10.99        6.42      1.81 o 
  19   4   0       27.74       23.91      5.11 o 
  20   4   0        9.35        6.54      2.58 o 
  21   4   0       11.88        8.34      3.47 o 
  22   4   0        5.60        4.32      3.07 o 
   1   5   0      110.13      130.69      3.15 o 
   2   5   0      189.03      205.76      4.49 o 
   3   5   0       12.14       16.73      2.01 o 
   4   5   0      116.20      126.05      2.93 o 
   5   5   0       93.41      110.65      3.84 o 
   6   5   0      180.37      194.21      5.46 o 
   7   5   0      450.96      442.73      5.85 o 
   8   5   0      188.84      184.69      3.78 o 
   9   5   0     1002.46      991.89     10.28 o 
  10   5   0      384.52      394.13      6.55 o 
  11   5   0       36.11       46.67      6.60 o 
  12   5   0      428.99      430.28      8.75 o 
  13   5   0      657.97      712.60     13.72 o 
  14   5   0       15.13       14.79      3.17 o 
  15   5   0       19.47       17.66      4.12 o 
  16   5   0        0.17        0.47      0.98 o 
  17   5   0       12.10       13.64      2.81 o 
  18   5   0       10.45       11.00      3.23 o 
  19   5   0        0.34        1.41      1.18 o 
  20   5   0        6.47        6.46      2.67 o 
  21   5   0        4.46        3.28      2.19 o 
   0   6   0        2.93        1.84      0.97 o 
   1   6   0       27.43       25.68      3.30 o 
   2   6   0      471.89      497.88     12.86 o 
   3   6   0      491.54      504.89      5.57 o 
   4   6   0       18.57       18.70      3.03 o 
   5   6   0       71.52       68.18      3.85 o 
   6   6   0      165.51      176.20      5.53 o 
   7   6   0      346.25      349.97      5.94 o 
   8   6   0      338.69      357.54      7.67 o 
   9   6   0      603.50      629.34     12.20 o 
  10   6   0      269.99      261.97      6.58 o 
  11   6   0      152.75      140.29      4.50 o 
  12   6   0        3.22        3.87      1.46 o 
  13   6   0       21.38       28.77      4.84 o 
  14   6   0       18.97       24.09      4.81 o 
  15   6   0        1.99        2.81      0.95 o 
  16   6   0       62.97       63.13      3.16 o 
  17   6   0        5.39        2.97      1.21 o 
  18   6   0        5.83        5.27      1.57 o 
  19   6   0       25.44       22.75      8.35 o 
   1   7   0       76.14       72.49      2.64 o 
   2   7   0        3.34        4.46      1.34 o 
   3   7   0      151.24      151.76      5.30 o 
   4   7   0        0.47        1.28      1.09 o 
   5   7   0       93.96       81.90      3.17 o 
   6   7   0        8.17        6.91      1.94 o 
   7   7   0       46.74       48.26      4.95 o 
   8   7   0        4.59        5.34      1.26 o 
   9   7   0      261.14      262.40      6.55 o 
  10   7   0      498.05      550.57      8.54 o 
  11   7   0        1.18        1.53      0.87 o 
  12   7   0        0.82        1.45      0.98 o 
  13   7   0        4.91        3.46      1.65 o 
  14   7   0       13.59       11.01      3.52 o 
  15   7   0      184.97      204.32      5.36 o 
  16   7   0        4.16        2.61      1.39 o 
  17   7   0        0.28        3.12      1.74 o 
  18   7   0       15.95       12.06      5.70 o 
   0   8   0       25.77       25.91      5.45 o 
   1   8   0        1.62        0.71      0.83 o 
   2   8   0       84.52       82.51      3.61 o 
   3   8   0       61.49       48.51      5.03 o 
   4   8   0       24.75       17.19      4.19 o 
   5   8   0       60.12       52.67      3.38 o 
   6   8   0       19.29       23.31      5.22 o 
   7   8   0        3.36        2.30      1.28 o 
   8   8   0       14.06       13.54      3.37 o 
   9   8   0       18.49       13.92      3.89 o 
  10   8   0        0.04        0.46      1.05 o 
  11   8   0       43.76       45.17      3.41 o 
  12   8   0       11.08        9.89      3.64 o 
  13   8   0       46.95       48.61      3.61 o 
  14   8   0       28.74       20.49      6.19 o 
  15   8   0      144.51      146.85      6.97 o 
  16   8   0        0.97        1.25      1.33 o 
   1   9   0       25.57       32.89      7.12 o 
   2   9   0       13.97        8.57      2.15 o 
   3   9   0       98.26      107.09      3.71 o 
   4   9   0       74.67       81.61      4.29 o 
   5   9   0        1.38        3.25      1.30 o 
   6   9   0      250.87      250.30      5.23 o 
   7   9   0       22.65       33.91      5.30 o 
   8   9   0       45.92       61.05      3.42 o 
   9   9   0       44.58       41.82      3.01 o 
  10   9   0      119.10      144.28      4.78 o 
  11   9   0        2.46        2.48      1.22 o 
  12   9   0       37.29       27.26      8.03 o 
  13   9   0       17.62       13.53      4.45 o 
   0  10   0       89.87      104.39      8.19 o 
   1  10   0        0.98        2.30      1.76 o 
   2  10   0        0.42        1.21      1.58 o 
   3  10   0       23.86       14.02      6.82 o 
   4  10   0        1.63        1.13      1.62 o 
   5  10   0        2.60        1.95      1.80 o 
   6  10   0        0.66        2.83      2.06 o 
   7  10   0        0.83        2.02      1.66 o 
   8  10   0       24.14       17.94      9.37 o 
   9  10   0        2.64        2.11      1.44 o 
   2   0   1     2256.83     2063.79     20.19 o 
   4   0   1     4781.14     4832.60     43.49 o 
   6   0   1      160.16      159.01      2.28 o 
   8   0   1       87.61       86.33      2.00 o 
  10   0   1     1672.16     1649.05     16.12 o 
  12   0   1       59.22       56.87      1.98 o 
  14   0   1        1.10        1.26      1.10 o 
  16   0   1      405.95      437.43     12.69 o 
  18   0   1      205.74      222.96      8.38 o 
  20   0   1        7.06        9.20      4.11 o 
  22   0   1       69.41       56.46     19.60 o 
   0   1   1      596.85      603.96      5.51 o 
   1   1   1      132.47      149.87      1.15 o 
   2   1   1      148.64      129.76      1.33 o 
   3   1   1    10994.96    11154.93     64.46 o 
   4   1   1     3661.52     3921.17     28.88 o 
   5   1   1    15164.75    15133.19     75.18 o 
   6   1   1     2633.70     2643.79     20.17 o 
   7   1   1      422.93      472.07      3.80 o 
   8   1   1      191.50      183.69      2.15 o 
   9   1   1      357.16      369.32      6.64 o 
  10   1   1      384.40      405.81      3.61 o 
  11   1   1      716.26      701.20      6.42 o 
  12   1   1       66.31       74.48      2.47 o 
  13   1   1      147.46      131.58      1.93 o 
  14   1   1        1.47        1.46      0.47 o 
  15   1   1       25.60       23.72      2.52 o 
  16   1   1        5.34        6.94      1.86 o 
  17   1   1      103.14       97.02      3.74 o 
  18   1   1       25.85       29.17      5.70 o 
  19   1   1       39.33       43.31      6.30 o 
  20   1   1       12.58        9.20      2.72 o 
  21   1   1       51.64       59.97      5.50 o 
  22   1   1       23.78       25.43      9.55 o 
  23   1   1       26.17       23.83     11.39 o 
   1   2   1      223.44      276.78      2.55 o 
   2   2   1      529.07      451.47      2.72 o 
   3   2   1       87.87       84.11      1.40 o 
   4   2   1      108.69      122.51      1.46 o 
   5   2   1     1031.69     1149.30      7.72 o 
   6   2   1      379.83      375.60      3.92 o 
   7   2   1     2322.12     2507.97     40.96 o 
   8   2   1      229.12      230.84      4.51 o 
   9   2   1     1276.46     1394.03     19.33 o 
  10   2   1      625.89      620.01     12.89 o 
  11   2   1      295.64      322.93      7.28 o 
  12   2   1       44.17       41.82      2.34 o 
  13   2   1      425.50      420.54     10.02 o 
  14   2   1       37.62       35.03      1.87 o 
  15   2   1      140.84      136.73      4.26 o 
  16   2   1        5.67        7.99      2.14 o 
  17   2   1       19.95       19.84      5.91 o 
  18   2   1       80.62       95.45      6.15 o 
  19   2   1        4.02        3.64      1.34 o 
  20   2   1       19.69       15.67      5.57 o 
  21   2   1       20.07       15.47      5.15 o 
  22   2   1       58.74       47.99      8.04 o 
  23   2   1        8.86        7.87      4.04 o 
   0   3   1     1169.58     1033.43     12.84 o 
   1   3   1      824.98      755.10      5.58 o 
   2   3   1     2102.78     1955.23     12.71 o 
   3   3   1     1756.24     1834.05     20.17 o 
   4   3   1        3.62        8.37      1.31 o 
   5   3   1     2559.74     2478.92     45.80 o 
   6   3   1        1.38        1.29      0.83 o 
   7   3   1       61.47       59.77      1.72 o 
   8   3   1      238.30      199.58      3.80 o 
   9   3   1      252.00      270.40      4.92 o 
  10   3   1      144.13      129.26      2.25 o 
  11   3   1      548.26      542.54     11.11 o 
  12   3   1       85.59       79.23      2.27 o 
  13   3   1       29.80       25.21      2.56 o 
  14   3   1      112.19      111.86      7.08 o 
  15   3   1       53.72       55.22      2.78 o 
  16   3   1        7.26        7.53      2.07 o 
  17   3   1        9.23       10.59      2.40 o 
  18   3   1       77.15       83.10      5.55 o 
  19   3   1        1.54        2.15      1.16 o 
  20   3   1       12.04       11.16      3.50 o 
  21   3   1       74.46       71.87      4.76 o 
  22   3   1       51.15       42.72      6.19 o 
   1   4   1      153.10      165.70      1.89 o 
   2   4   1      300.46      364.83      3.17 o 
   3   4   1       43.68       48.26      1.18 o 
   4   4   1      158.61      161.99      2.73 o 
   5   4   1       18.19       21.38      1.21 o 
   6   4   1      328.07      333.61      6.18 o 
   7   4   1      430.36      450.42      6.28 o 
   8   4   1       41.71       40.00      3.02 o 
   9   4   1       46.52       46.94      4.08 o 
  10   4   1       94.72       94.64      2.67 o 
  11   4   1       15.75       15.98      3.51 o 
  12   4   1      155.39      148.93      5.69 o 
  13   4   1       16.96       17.04      2.75 o 
  14   4   1      270.07      271.42      7.01 o 
  15   4   1       85.51       83.44      3.09 o 
  16   4   1       59.10       57.25      4.87 o 
  17   4   1      157.13      178.62      9.42 o 
  18   4   1       55.42       61.65      4.45 o 
  19   4   1       64.49       58.53     15.55 o 
  20   4   1       36.99       29.75      7.82 o 
  21   4   1        3.88        2.60      1.21 o 
   0   5   1      136.63      124.03      4.30 o 
   1   5   1      273.83      298.32      3.31 o 
   2   5   1      281.38      264.90      3.77 o 
   3   5   1      943.78     1016.97      9.43 o 
   4   5   1       15.91       15.65      1.63 o 
   5   5   1       83.32       83.64      2.31 o 
   6   5   1      249.26      246.60      3.49 o 
   7   5   1      100.05       93.94      2.87 o 
   8   5   1      435.66      450.35      6.03 o 
   9   5   1       12.09       15.94      3.21 o 
  10   5   1      132.43      128.92      3.71 o 
  11   5   1      127.21      126.88      3.63 o 
  12   5   1        6.62        4.99      1.34 o 
  13   5   1      273.68      279.44      6.24 o 
  14   5   1      298.30      296.73      6.52 o 
  15   5   1      135.96      132.39      3.30 o 
  16   5   1       20.85       16.17      4.54 o 
  17   5   1       67.35       65.88      4.43 o 
  18   5   1        4.75        4.92      2.11 o 
  19   5   1       10.14       11.36      4.50 o 
  20   5   1        6.98        6.85      2.84 o 
   1   6   1       57.59       62.61      1.54 o 
   2   6   1      602.69      596.58      9.05 o 
   3   6   1      150.44      130.61      2.18 o 
   4   6   1      463.90      420.99     13.56 o 
   5   6   1      525.36      508.93     16.19 o 
   6   6   1      162.84      162.45      3.72 o 
   7   6   1      199.75      208.60      4.75 o 
   8   6   1      235.53      239.06      5.75 o 
   9   6   1      291.00      308.40      6.24 o 
  10   6   1      114.99      118.26      3.48 o 
  11   6   1       29.82       33.05      2.71 o 
  12   6   1      114.46      123.38      4.18 o 
  13   6   1       23.77       24.33      5.30 o 
  14   6   1       51.86       45.12      2.88 o 
  15   6   1       66.27       79.79      4.15 o 
  16   6   1       12.96       12.17      3.83 o 
  17   6   1        3.17        3.46      1.29 o 
  18   6   1       58.10       63.40      4.14 o 
  19   6   1        4.14        2.54      1.57 o 
   0   7   1       67.07       53.15      2.99 o 
   1   7   1      111.33      112.23      3.86 o 
   2   7   1        3.50        2.85      0.67 o 
   3   7   1      293.17      331.04      6.42 o 
   4   7   1      157.14      159.16      4.18 o 
   5   7   1       96.94       93.93      3.85 o 
   6   7   1      110.57      105.33      3.68 o 
   7   7   1       26.41       27.23      4.46 o 
   8   7   1       72.40       78.96      2.87 o 
   9   7   1       84.91       82.61      3.48 o 
  10   7   1       70.92       69.20      2.89 o 
  11   7   1       52.92       61.13      3.68 o 
  12   7   1       29.64       30.99      3.08 o 
  13   7   1      173.21      175.97      4.28 o 
  14   7   1       64.39       67.85      3.70 o 
  15   7   1       15.14       11.89      3.53 o 
  16   7   1       33.63       39.06      3.68 o 
  17   7   1        4.86        3.59      1.46 o 
   1   8   1      109.76      114.14      3.51 o 
   2   8   1      267.34      275.48      5.74 o 
   3   8   1       67.89       58.68      3.38 o 
   4   8   1      125.77      123.42      4.03 o 
   5   8   1      180.38      209.19      5.46 o 
   6   8   1       44.53       46.06      3.67 o 
   7   8   1       39.82       39.54      6.60 o 
   8   8   1        3.86        3.72      1.02 o 
   9   8   1       49.17       43.53      3.74 o 
  10   8   1        8.08        8.74      2.03 o 
  11   8   1        0.75        1.20      1.12 o 
  12   8   1       30.23       31.45      3.46 o 
  13   8   1       72.77       78.28      3.97 o 
  14   8   1       56.03       54.61      5.33 o 
  15   8   1       67.90       81.44      6.07 o 
   0   9   1       85.04       78.74      4.40 o 
   1   9   1       34.92       26.17      4.76 o 
   2   9   1       25.44       24.25      5.38 o 
   3   9   1       10.56        7.04      2.15 o 
   4   9   1       18.89       16.87      4.92 o 
   5   9   1       16.37       16.68      4.16 o 
   6   9   1       94.97       92.69      5.74 o 
   7   9   1        8.52        6.96      2.51 o 
   8   9   1       14.57       11.55      2.86 o 
   9   9   1        1.49        2.30      1.23 o 
  10   9   1        3.52        3.03      1.90 o 
  11   9   1        6.04        4.53      1.69 o 
  12   9   1       20.16       12.00      4.37 o 
  13   9   1       22.89       15.42      6.43 o 
   1  10   1      125.17      122.25      5.08 o 
   2  10   1        1.79        6.45      2.48 o 
   3  10   1       18.65       16.08      5.10 o 
   4  10   1        0.74        6.06      2.02 o 
   5  10   1       35.67       40.58      9.47 o 
   6  10   1        3.95        4.34      1.87 o 
   7  10   1        7.16        4.42      1.86 o 
   8  10   1        9.41        6.21      2.63 o 
   0   0   2     3434.10     3680.50     31.03 o 
   2   0   2     5106.73     5427.30     30.56 o 
   4   0   2      423.99      395.09      6.93 o 
   6   0   2      454.77      465.94     16.53 o 
   8   0   2     1640.97     1660.49     70.40 o 
  10   0   2      192.11      183.72      5.43 o 
  12   0   2      165.90      191.49      7.56 o 
  14   0   2      258.26      266.52      8.53 o 
  16   0   2      225.58      249.25     10.40 o 
  18   0   2      263.14      282.67     15.63 o 
  20   0   2       74.48       68.89     10.18 o 
  22   0   2       85.09      104.18      8.27 o 
   1   1   2      193.71      166.04      1.97 o 
   2   1   2      654.37      683.53      6.15 o 
   3   1   2      512.30      501.97      4.98 o 
   4   1   2      695.91      775.14      6.51 o 
   5   1   2       47.70       47.18      1.01 o 
   6   1   2      266.13      264.01      3.35 o 
   7   1   2      383.00      359.58      4.26 o 
   8   1   2      287.80      320.12      4.48 o 
   9   1   2      150.06      139.26      2.88 o 
  10   1   2     1141.47     1229.41     12.48 o 
  11   1   2       45.37       39.77      1.81 o 
  12   1   2       39.03       38.71      2.08 o 
  13   1   2        6.84        6.92      1.42 o 
  14   1   2       86.90       92.29      4.74 o 
  15   1   2      128.10      142.55      4.73 o 
  16   1   2       52.70       54.69      6.56 o 
  17   1   2      339.79      340.98     10.55 o 
  18   1   2        3.76        4.83      1.71 o 
  19   1   2       90.77       95.39      3.98 o 
  20   1   2       48.73       55.25      3.87 o 
  21   1   2       43.72       29.42      9.67 o 
  22   1   2        7.32        5.58      2.67 o 
   0   2   2     3172.20     3023.90     84.73 o 
   1   2   2      150.87      134.83      2.40 o 
   2   2   2     1345.21     1236.37     25.02 o 
   3   2   2      308.34      365.41      3.62 o 
   4   2   2      329.70      321.73      4.60 o 
   5   2   2     1478.79     1501.72     16.89 o 
   6   2   2       95.66       81.94      1.53 o 
   7   2   2      835.33      904.21     11.71 o 
   8   2   2     3138.86     3261.73     42.47 o 
   9   2   2      351.82      347.62      5.66 o 
  10   2   2     1234.61     1245.56     21.58 o 
  11   2   2       91.80       90.01      2.70 o 
  12   2   2      307.74      307.27      8.85 o 
  13   2   2       84.37       89.97      3.48 o 
  14   2   2       23.79       17.12      3.19 o 
  15   2   2        1.12        2.29      1.39 o 
  16   2   2      112.46      122.19      6.80 o 
  17   2   2       31.12       34.25      6.36 o 
  18   2   2       17.53       16.14      4.32 o 
  19   2   2       50.56       56.21      9.67 o 
  20   2   2        5.85        5.60      1.93 o 
  21   2   2        0.40        0.98      1.24 o 
  22   2   2       43.04       42.17      5.37 o 
   1   3   2      473.07      474.58      6.34 o 
   2   3   2     1070.24     1168.24     15.20 o 
   3   3   2      500.19      546.19      5.45 o 
   4   3   2      910.21     1022.42     11.36 o 
   5   3   2      158.12      147.92      2.48 o 
   6   3   2      235.53      268.17      3.96 o 
   7   3   2      111.52      123.90      2.33 o 
   8   3   2      515.13      531.85      6.17 o 
   9   3   2       18.59       18.39      1.96 o 
  10   3   2      395.90      421.12      4.69 o 
  11   3   2        8.71       10.41      0.84 o 
  12   3   2       78.84       84.29      3.54 o 
  13   3   2      153.77      153.95      5.79 o 
  14   3   2       60.24       63.18      3.92 o 
  15   3   2      116.26      126.75      4.91 o 
  16   3   2        3.88        3.42      1.30 o 
  17   3   2      109.17      103.26      6.07 o 
  18   3   2       25.54       30.08      6.28 o 
  19   3   2       42.31       35.61      8.38 o 
  20   3   2       33.55       24.99      9.87 o 
  21   3   2       38.29       33.02      5.82 o 
   0   4   2      215.64      247.45      8.93 o 
   1   4   2      397.16      401.74      7.72 o 
   2   4   2      543.34      564.19     10.59 o 
   3   4   2      766.80      730.97      5.77 o 
   4   4   2      229.37      222.25      2.48 o 
   5   4   2      184.17      172.93      2.72 o 
   6   4   2       25.58       27.29      1.58 o 
   7   4   2      179.60      175.53      3.17 o 
   8   4   2      505.48      522.68      7.53 o 
   9   4   2       68.03       68.52      2.18 o 
  10   4   2       47.71       44.53      3.65 o 
  11   4   2      159.75      158.57      4.21 o 
  12   4   2       32.29       29.13      1.72 o 
  13   4   2       86.94       82.11      3.62 o 
  14   4   2       53.99       57.76      4.48 o 
  15   4   2       16.10       14.13      3.24 o 
  16   4   2       19.43       15.50      4.16 o 
  17   4   2       50.03       45.72      8.05 o 
  18   4   2       98.12       96.26      3.98 o 
  19   4   2      171.47      182.50      7.12 o 
  20   4   2       54.03       52.39      5.07 o 
  21   4   2        8.24        6.49      3.27 o 
   1   5   2      164.81      165.72      3.30 o 
   2   5   2      291.17      285.15      5.95 o 
   3   5   2       41.76       39.83      1.13 o 
   4   5   2      116.89      119.36      1.55 o 
   5   5   2       90.62       83.92      2.22 o 
   6   5   2       20.64       17.69      1.63 o 
   7   5   2      216.36      202.04      7.00 o 
   8   5   2       55.88       57.65      2.22 o 
   9   5   2       28.97       26.65      2.43 o 
  10   5   2        6.02        6.77      1.38 o 
  11   5   2       24.82       27.94      2.15 o 
  12   5   2        3.97        3.49      1.04 o 
  13   5   2       67.94       89.03      5.48 o 
  14   5   2       56.33       57.37      4.59 o 
  15   5   2       67.17       63.76      4.90 o 
  16   5   2        5.16        5.72      2.37 o 
  17   5   2       61.87       52.26     10.02 o 
  18   5   2       37.38       35.63      6.81 o 
  19   5   2       19.39       13.40      4.95 o 
  20   5   2        7.68        3.49      2.97 o 
   0   6   2        3.61        1.62      0.98 o 
   1   6   2       26.02       32.02      5.05 o 
   2   6   2      196.77      200.76      2.88 o 
   3   6   2       14.87       13.08      1.13 o 
   4   6   2       89.36       87.11      1.62 o 
   5   6   2      176.58      171.99      4.55 o 
   6   6   2       92.60       91.40      3.80 o 
   7   6   2      565.17      590.13     10.81 o 
   8   6   2      360.53      390.61      8.08 o 
   9   6   2       66.83       58.07      3.14 o 
  10   6   2       58.24       60.02      2.66 o 
  11   6   2      175.31      179.60      5.42 o 
  12   6   2      109.76      107.56      4.11 o 
  13   6   2       38.21       42.19      4.20 o 
  14   6   2       15.51       14.73      3.79 o 
  15   6   2       12.78       13.15      3.54 o 
  16   6   2       49.50       46.68      3.11 o 
  17   6   2        3.64        1.93      1.37 o 
  18   6   2        1.41        1.47      1.23 o 
   1   7   2      536.17      540.70     11.21 o 
   2   7   2      500.23      507.58      8.52 o 
   3   7   2       16.39       18.87      4.00 o 
   4   7   2       36.93       33.62      1.85 o 
   5   7   2      312.37      303.40      6.02 o 
   6   7   2       19.63       19.93      3.51 o 
   7   7   2      201.87      205.70      4.98 o 
   8   7   2      143.60      149.81      4.16 o 
   9   7   2       81.56       73.31      2.59 o 
  10   7   2       80.03       85.52      3.25 o 
  11   7   2        3.00        5.90      1.72 o 
  12   7   2       28.94       27.41      2.90 o 
  13   7   2      123.47      130.12      5.60 o 
  14   7   2        1.47        2.85      1.59 o 
  15   7   2       12.86       11.22      5.40 o 
  16   7   2        4.26        1.68      1.66 o 
  17   7   2       17.02       13.86      7.00 o 
   0   8   2      537.93      540.67     14.07 o 
   1   8   2       57.38       59.83      7.25 o 
   2   8   2       98.82       92.48      4.38 o 
   3   8   2       20.77       25.96      5.27 o 
   4   8   2       38.95       39.95      6.70 o 
   5   8   2       67.41       76.25      4.24 o 
   6   8   2        4.12        2.88      1.16 o 
   7   8   2       22.64       27.44      5.35 o 
   8   8   2      138.12      141.08      4.35 o 
   9   8   2        7.79        7.89      2.67 o 
  10   8   2        9.21        7.46      2.65 o 
  11   8   2       56.76       69.81      6.15 o 
  12   8   2       17.45       14.37      5.00 o 
  13   8   2        5.52        7.69      4.07 o 
  14   8   2       32.72       28.02      8.52 o 
   1   9   2       12.23       15.63      3.40 o 
   2   9   2       81.42       84.05      4.40 o 
   3   9   2       16.20       16.93      5.17 o 
   4   9   2       50.61       60.27      4.09 o 
   5   9   2       31.31       26.04      6.07 o 
   6   9   2       11.63       13.62      4.37 o 
   7   9   2        8.15       14.60      5.07 o 
   8   9   2        0.44        1.63      1.17 o 
   9   9   2       21.63       18.20      7.41 o 
  10   9   2      105.39      141.79      7.54 o 
  11   9   2       14.00       10.52      4.63 o 
   0  10   2       25.15       26.49      9.14 o 
   1  10   2       13.93        8.92      2.20 o 
   2  10   2        9.96       12.30      3.73 o 
   3  10   2        8.83        8.74      3.44 o 
   4  10   2        7.18        6.85      3.15 o 
   5  10   2       20.19       15.46      5.99 o 
   6  10   2       12.46       16.70      6.45 o 
   2   0   3      567.37      630.67     30.41 o 
   4   0   3        0.43        0.63      0.91 o 
   6   0   3      649.23      651.35     14.53 o 
   8   0   3      152.51      158.38      5.09 o 
  10   0   3      374.63      378.51      8.56 o 
  12   0   3     1078.54     1072.33     53.07 o 
  14   0   3      927.56     1010.24     30.41 o 
  16   0   3       83.33       92.37      6.18 o 
  18   0   3       13.88       13.92      5.95 o 
  20   0   3       63.38       77.67      6.47 o 
   0   1   3      531.87      569.62      7.27 o 
   1   1   3     1997.04     2107.04     14.89 o 
   2   1   3      558.45      540.27      8.41 o 
   3   1   3     1589.52     1684.26     17.37 o 
   4   1   3      169.24      170.48      3.16 o 
   5   1   3      583.98      580.43      8.16 o 
   6   1   3      249.18      261.59      4.77 o 
   7   1   3       53.90       57.18      2.04 o 
   8   1   3      236.30      226.94      3.82 o 
   9   1   3       16.79       19.98      4.28 o 
  10   1   3       15.41       14.83      2.69 o 
  11   1   3      161.43      173.87      4.50 o 
  12   1   3       27.00       29.48      3.90 o 
  13   1   3      554.24      573.35     12.80 o 
  14   1   3        6.16        5.78      1.88 o 
  15   1   3       49.98       49.44      4.29 o 
  16   1   3       31.03       27.95      6.56 o 
  17   1   3       85.64       91.57      4.13 o 
  18   1   3        7.25        8.72      2.47 o 
  19   1   3       43.17       44.11      4.80 o 
  20   1   3       11.66       11.87      4.77 o 
  21   1   3        1.59        1.30      0.89 o 
   1   2   3      202.48      204.90      3.13 o 
   2   2   3      285.44      277.94      3.67 o 
   3   2   3        3.18        4.65      0.98 o 
   4   2   3      100.44      101.85      2.13 o 
   5   2   3      482.17      508.16      5.35 o 
   6   2   3      108.24       93.02      2.10 o 
   7   2   3      657.67      649.38     13.41 o 
   8   2   3        3.50        5.75      1.26 o 
   9   2   3       62.76       59.54      2.09 o 
  10   2   3       34.81       38.14      3.35 o 
  11   2   3        9.75        8.82      2.14 o 
  12   2   3      553.50      556.50     20.61 o 
  13   2   3      195.21      186.71      6.30 o 
  14   2   3        4.66        6.29      2.12 o 
  15   2   3      175.93      177.36      5.81 o 
  16   2   3       35.83       39.28      3.96 o 
  17   2   3       19.63       23.35      5.69 o 
  18   2   3       12.40       10.26      3.63 o 
  19   2   3       25.08       22.26      6.62 o 
  20   2   3       21.17       22.75      6.11 o 
  21   2   3        0.93        1.64      1.09 o 
   0   3   3     1289.49     1333.32     28.54 o 
   1   3   3       68.44       73.13      2.15 o 
   2   3   3      125.20      119.64      2.09 o 
   3   3   3      512.80      454.58      8.39 o 
   4   3   3       24.66       20.48      1.22 o 
   5   3   3      172.93      176.54      2.65 o 
   6   3   3       39.76       38.45      1.66 o 
   7   3   3       23.88       22.03      1.63 o 
   8   3   3       52.42       50.42      1.90 o 
   9   3   3       54.13       55.82      2.61 o 
  10   3   3       30.49       38.24      2.96 o 
  11   3   3       50.67       52.76      4.09 o 
  12   3   3      126.96      124.03      4.68 o 
  13   3   3      422.63      435.29     10.90 o 
  14   3   3       33.80       30.42      7.32 o 
  15   3   3       87.11       84.83      3.56 o 
  16   3   3      183.25      185.39      5.87 o 
  17   3   3        1.72        2.19      1.59 o 
  18   3   3       17.62       12.31      4.62 o 
  19   3   3        1.58        0.65      1.40 o 
  20   3   3        1.40        2.60      1.34 o 
   1   4   3      396.25      406.83      4.76 o 
   2   4   3       82.76       94.47      3.76 o 
   3   4   3      334.61      329.80      5.34 o 
   4   4   3      110.36      112.61      2.59 o 
   5   4   3      157.28      174.79      3.06 o 
   6   4   3      158.68      153.15      2.66 o 
   7   4   3       77.35       73.19      2.23 o 
   8   4   3       69.01       69.71      2.10 o 
   9   4   3      160.05      168.28      5.25 o 
  10   4   3      117.31      113.28      3.84 o 
  11   4   3        7.71        7.86      2.80 o 
  12   4   3       75.75       72.22      3.72 o 
  13   4   3       29.45       26.08      5.46 o 
  14   4   3       71.60       65.03      5.01 o 
  15   4   3      100.40      102.83      3.89 o 
  16   4   3       25.42       27.61      6.61 o 
  17   4   3       22.72       22.85      6.90 o 
  18   4   3       34.70       33.65      3.95 o 
  19   4   3        6.12        7.51      3.26 o 
   0   5   3      608.76      601.75     10.99 o 
   1   5   3      346.31      358.47      6.83 o 
   2   5   3      254.21      250.86      4.60 o 
   3   5   3     1195.29     1201.27     25.33 o 
   4   5   3      196.78      196.14      4.22 o 
   5   5   3      231.75      236.47      6.18 o 
   6   5   3      293.28      277.99      8.53 o 
   7   5   3      100.79      105.74      2.90 o 
   8   5   3       71.15       67.99      2.91 o 
   9   5   3      163.30      157.16      3.86 o 
  10   5   3       18.39       15.47      2.01 o 
  11   5   3       35.14       35.38      3.72 o 
  12   5   3       34.09       27.66      4.70 o 
  13   5   3       20.29       22.80      4.71 o 
  14   5   3       14.01        9.22      2.36 o 
  15   5   3       49.40       44.92      5.07 o 
  16   5   3       29.34       30.25      7.54 o 
  17   5   3        6.72        4.08      1.55 o 
  18   5   3        9.71        6.98      2.19 o 
   1   6   3       35.54       36.35      3.36 o 
   2   6   3        3.78        2.74      1.15 o 
   3   6   3      138.98      145.65      4.02 o 
   4   6   3       12.97       13.65      3.13 o 
   5   6   3       68.56       66.90      5.27 o 
   6   6   3      101.22      100.66      4.29 o 
   7   6   3       32.56       34.43      4.02 o 
   8   6   3       44.39       48.80      4.35 o 
   9   6   3       60.88       59.31      4.93 o 
  10   6   3      143.56      140.82      4.63 o 
  11   6   3      140.43      117.55      5.64 o 
  12   6   3      104.28      103.49      5.94 o 
  13   6   3       16.97       12.16      5.43 o 
  14   6   3        5.59        5.63      2.24 o 
  15   6   3        2.72        3.60      1.64 o 
  16   6   3        1.70        1.45      1.28 o 
  17   6   3        6.04        4.24      2.11 o 
   0   7   3       26.81       30.03      5.95 o 
   1   7   3       28.70       30.57      5.28 o 
   2   7   3       43.50       41.99      3.71 o 
   3   7   3      205.41      223.53      6.01 o 
   4   7   3      116.49      120.78      4.43 o 
   5   7   3       99.93       92.16      4.31 o 
   6   7   3       98.25       89.27      4.38 o 
   7   7   3       14.79       10.73      3.44 o 
   8   7   3       21.94       23.49      2.48 o 
   9   7   3       31.55       36.42      2.79 o 
  10   7   3        4.65        5.78      3.14 o 
  11   7   3       48.87       49.32      9.63 o 
  12   7   3       23.42       28.51      7.86 o 
  13   7   3       10.97        9.99      5.69 o 
  14   7   3        0.65        1.41      1.22 o 
  15   7   3        1.63        0.77      1.09 o 
   1   8   3       26.86       28.23      5.58 o 
   2   8   3        5.79        4.10      1.56 o 
   3   8   3      108.48      112.51      4.09 o 
   4   8   3      123.49      126.48      4.27 o 
   5   8   3       24.98       26.29      3.28 o 
   6   8   3       51.34       53.71      4.72 o 
   7   8   3       92.52      101.33      4.53 o 
   8   8   3        0.87        1.76      0.95 o 
   9   8   3       51.15       43.34     13.69 o 
  10   8   3       63.55       69.19      9.57 o 
  11   8   3        1.39        2.66      1.20 o 
  12   8   3       11.46       11.21      4.96 o 
   0   9   3       61.52       61.14      5.77 o 
   1   9   3       21.16       23.46      5.19 o 
   2   9   3       29.32       21.78      4.64 o 
   3   9   3      109.20      121.33      4.62 o 
   4   9   3        3.82        2.45      1.05 o 
   5   9   3       42.72       31.54      7.15 o 
   6   9   3       99.97      102.21      4.06 o 
   7   9   3       16.54       11.89      4.75 o 
   8   9   3       50.44       36.60     11.67 o 
   9   9   3        2.09        4.24      2.23 o 
   0   0   4      208.57      188.87      7.61 o 
   2   0   4      905.91      948.53     15.03 o 
   4   0   4     1115.27     1180.75     15.07 o 
   6   0   4      358.39      377.46      7.29 o 
   8   0   4      724.54      736.83     16.22 o 
  10   0   4      325.29      356.82     10.90 o 
  12   0   4       55.42       65.05      4.03 o 
  14   0   4       94.21       98.66      6.20 o 
  16   0   4       50.76       49.75      4.47 o 
  18   0   4       34.30       36.01      8.50 o 
  20   0   4       14.33        6.03      5.55 o 
   1   1   4      130.96      126.63      2.53 o 
   2   1   4      213.05      236.56      4.13 o 
   3   1   4       32.83       31.68      1.51 o 
   4   1   4      129.11      129.76      4.40 o 
   5   1   4      357.09      361.06     15.15 o 
   6   1   4       40.87       38.55      2.87 o 
   7   1   4      216.51      196.96      5.63 o 
   8   1   4      338.23      351.29      7.24 o 
   9   1   4      789.65      789.17     41.21 o 
  10   1   4      218.35      231.92      6.39 o 
  11   1   4       97.87       97.86      3.82 o 
  12   1   4       44.07       45.84      3.81 o 
  13   1   4       13.23       17.50      4.85 o 
  14   1   4       19.77       20.35      4.54 o 
  15   1   4      100.58      114.90      4.52 o 
  16   1   4       32.15       29.32      6.53 o 
  17   1   4       51.77       52.74      3.69 o 
  18   1   4       14.18       10.90      4.09 o 
  19   1   4       12.10        9.04      3.95 o 
   0   2   4       46.05       52.92      2.33 o 
   1   2   4       29.78       32.94      3.25 o 
   2   2   4       15.97       15.42      2.65 o 
   3   2   4      158.84      159.81      2.81 o 
   4   2   4      428.57      442.12      5.43 o 
   5   2   4       19.56       21.63      1.59 o 
   6   2   4      261.33      250.89      5.59 o 
   7   2   4      193.33      207.28      4.77 o 
   8   2   4      315.64      306.58      7.73 o 
   9   2   4       40.60       47.57      3.26 o 
  10   2   4        2.08        2.08      1.03 o 
  11   2   4        7.80        6.38      1.88 o 
  12   2   4       87.13       89.03      4.02 o 
  13   2   4        2.41        2.67      1.53 o 
  14   2   4       15.81       11.31      3.03 o 
  15   2   4       22.19       23.77      5.02 o 
  16   2   4       33.27       22.80      6.53 o 
  17   2   4        2.46        2.28      1.52 o 
  18   2   4       20.95       20.43      6.00 o 
  19   2   4       12.68       11.46      4.73 o 
   1   3   4      131.00      122.02      3.49 o 
   2   3   4       57.97       57.37      1.86 o 
   3   3   4       74.98       72.94      2.14 o 
   4   3   4       25.17       26.35      2.15 o 
   5   3   4       36.88       33.45      1.42 o 
   6   3   4      209.94      212.19      4.53 o 
   7   3   4       24.03       24.37      2.01 o 
   8   3   4       78.75       76.34      2.51 o 
   9   3   4      272.11      263.27      7.08 o 
  10   3   4      205.13      198.08     10.29 o 
  11   3   4       62.43       64.96      3.61 o 
  12   3   4      153.11      161.09      4.79 o 
  13   3   4       32.82       31.03      3.05 o 
  14   3   4        3.38        2.64      1.05 o 
  15   3   4        9.32        4.74      1.91 o 
  16   3   4        9.58        9.00      2.40 o 
  17   3   4      100.37       94.48      4.55 o 
  18   3   4       69.50       68.72      7.62 o 
   0   4   4     1416.40     1460.14     31.95 o 
   1   4   4      118.69      120.27      3.51 o 
   2   4   4      320.00      318.05      7.24 o 
   3   4   4      724.59      734.17     12.17 o 
   4   4   4      240.29      241.24      4.49 o 
   5   4   4      193.08      188.33      4.02 o 
   6   4   4       80.91       80.51      2.77 o 
   7   4   4        0.37        3.01      2.11 o 
   8   4   4      106.60      105.79      3.48 o 
   9   4   4       87.97       86.17      3.46 o 
  10   4   4       16.09       12.14      3.16 o 
  11   4   4        6.35       10.32      2.83 o 
  12   4   4       31.41       23.21      2.94 o 
  13   4   4        1.73        1.84      1.11 o 
  14   4   4       20.29       18.63      4.91 o 
  15   4   4       35.45       34.51      3.45 o 
  16   4   4        2.63        1.38      0.90 o 
  17   4   4       33.68       21.28      8.00 o 
  18   4   4       34.67       17.43      7.57 o 
   1   5   4       14.36       12.48      2.71 o 
   2   5   4      210.55      219.29      5.29 o 
   3   5   4      200.78      209.35      5.63 o 
   4   5   4        8.69        9.65      2.25 o 
   5   5   4       50.49       46.73      2.64 o 
   6   5   4      160.45      150.17      4.70 o 
   7   5   4       20.80       17.33      3.71 o 
   8   5   4        9.22        5.07      1.81 o 
   9   5   4       12.73       10.22      4.11 o 
  10   5   4       30.65       29.35      7.90 o 
  11   5   4       14.57        7.83      2.45 o 
  12   5   4       11.14       13.60      4.34 o 
  13   5   4       28.84       22.17      8.99 o 
  14   5   4       16.10       14.37      5.30 o 
  15   5   4       74.83       84.49      5.98 o 
  16   5   4       15.95       10.84      5.03 o 
   0   6   4      454.14      462.10     13.17 o 
   1   6   4       82.11       85.18      3.58 o 
   2   6   4      120.81      128.97      4.05 o 
   3   6   4       23.58       18.15      3.92 o 
   4   6   4       10.59       11.31      2.86 o 
   5   6   4      142.01      152.58      4.52 o 
   6   6   4       31.54       31.37      3.08 o 
   7   6   4        6.95        3.48      1.56 o 
   8   6   4       80.95       82.09      5.55 o 
   9   6   4       10.45        8.22      2.60 o 
  10   6   4       37.52       30.56     10.43 o 
  11   6   4       41.78       41.74      4.80 o 
  12   6   4       25.40       20.51      6.48 o 
  13   6   4       12.71       13.01      5.52 o 
  14   6   4       36.16       41.42      9.91 o 
  15   6   4        5.80        3.21      1.58 o 
   1   7   4       71.84       69.87      4.30 o 
   2   7   4       20.24       21.13      4.03 o 
   3   7   4        3.36        2.70      0.91 o 
   4   7   4       11.24        6.81      1.98 o 
   5   7   4       44.63       38.04      3.24 o 
   6   7   4       54.47       48.00      3.62 o 
   7   7   4        9.68        6.57      2.46 o 
   8   7   4       14.19       11.40      5.82 o 
   9   7   4       15.32       16.37      5.12 o 
  10   7   4       13.42       16.92      6.29 o 
  11   7   4       15.15       13.04      6.44 o 
  12   7   4       37.64       42.91     12.23 o 
  13   7   4        0.09       -0.02      2.25 o 
   0   8   4       82.43       88.95      6.86 o 
   1   8   4       47.21       44.38      3.30 o 
   2   8   4        1.40        2.07      0.98 o 
   3   8   4       19.52       13.53      3.88 o 
   4   8   4       19.62       21.21      2.85 o 
   5   8   4        3.75        2.56      1.26 o 
   6   8   4       24.19       23.12      5.83 o 
   7   8   4       10.85        8.60      3.47 o 
   8   8   4       18.67       17.81      7.55 o 
   9   8   4       15.95        9.43      4.59 o 
   1   9   4        9.58        5.51      2.23 o 
   2   9   4        8.24        6.50      2.73 o 
   3   9   4        4.11        3.89      1.79 o 
   4   9   4        9.65       10.18      4.30 o 
   2   0   5      127.34      126.00      7.68 o 
   4   0   5       67.65       63.40      4.74 o 
   6   0   5       53.54       56.63      4.61 o 
   8   0   5       14.86       19.47      5.74 o 
  10   0   5      146.88      148.79      5.38 o 
  12   0   5       52.75       62.39      4.95 o 
  14   0   5       87.15      107.31      6.65 o 
  16   0   5       56.31       50.34      4.96 o 
   0   1   5      154.32      156.68      4.86 o 
   1   1   5      151.12      153.37      3.84 o 
   2   1   5       33.22       35.08      2.12 o 
   3   1   5      234.91      242.47      6.43 o 
   4   1   5       56.33       66.44      3.13 o 
   5   1   5       81.03       77.36      3.67 o 
   6   1   5       70.95       75.07      3.53 o 
   7   1   5       87.14       94.17      3.67 o 
   8   1   5       29.40       26.71      6.39 o 
   9   1   5      104.46      110.81      3.77 o 
  10   1   5        6.44        9.94      2.60 o 
  11   1   5       37.11       31.13      5.17 o 
  12   1   5       18.80       19.97      6.90 o 
  13   1   5       44.53       43.55      5.02 o 
  14   1   5        1.89        2.04      1.18 o 
  15   1   5        2.81        2.38      1.18 o 
  16   1   5       23.81       26.88      8.28 o 
  17   1   5       39.61       36.90      4.14 o 
   1   2   5      221.98      232.80      4.97 o 
   2   2   5      302.04      319.04      5.93 o 
   3   2   5       76.37       79.28      3.23 o 
   4   2   5      454.17      451.58      8.73 o 
   5   2   5      230.86      254.39      6.87 o 
   6   2   5      163.64      161.95      5.25 o 
   7   2   5       95.12       85.48      3.37 o 
   8   2   5       91.56       88.70      4.13 o 
   9   2   5       20.41       20.39      4.88 o 
  10   2   5       48.13       53.76      3.20 o 
  11   2   5       15.77       15.49      2.14 o 
  12   2   5       14.74       13.02      4.95 o 
  13   2   5       53.88       52.89      4.10 o 
  14   2   5      140.11      146.03      5.11 o 
  15   2   5       10.00        8.24      2.83 o 
  16   2   5       17.47       14.64      6.25 o 
  17   2   5       16.88       14.94      7.18 o 
   0   3   5       96.93      101.72      6.75 o 
   1   3   5      255.09      262.59      6.42 o 
   2   3   5       97.83      107.74      3.70 o 
   3   3   5       45.83       46.82      2.10 o 
   4   3   5       16.26       19.55      2.88 o 
   5   3   5      339.11      338.63      6.75 o 
   6   3   5      220.63      200.18      4.90 o 
   7   3   5      217.34      214.41      6.81 o 
   8   3   5       96.90      102.56      4.29 o 
   9   3   5      154.12      178.87      5.35 o 
  10   3   5       32.43       30.33      4.70 o 
  11   3   5        1.86        2.80      1.71 o 
  12   3   5        2.92        4.21      1.66 o 
  13   3   5        8.74       10.57      3.27 o 
  14   3   5        4.20        2.97      1.88 o 
  15   3   5       50.26       57.36      4.36 o 
  16   3   5       10.60       13.44      6.76 o 
   1   4   5       67.29       65.75      3.19 o 
   2   4   5        8.22        8.19      1.92 o 
   3   4   5       28.00       29.09      3.39 o 
   4   4   5       61.92       56.59      2.55 o 
   5   4   5      123.99      121.06      4.50 o 
   6   4   5        6.73        7.42      3.60 o 
   7   4   5      194.41      201.52      8.11 o 
   8   4   5       79.13       75.43      7.41 o 
   9   4   5       10.28        8.60      3.02 o 
  10   4   5       37.94       31.40      9.86 o 
  11   4   5       22.29       25.45      8.57 o 
  12   4   5        0.77        0.94      0.96 o 
  13   4   5       65.81       62.52      7.25 o 
  14   4   5        9.53        6.46      3.75 o 
  15   4   5       14.18       13.74      6.95 o 
   0   5   5      118.47      129.87      5.71 o 
   1   5   5       36.86       38.78      2.73 o 
   2   5   5       21.34       23.95      5.06 o 
   3   5   5        3.95        4.67      1.30 o 
   4   5   5       55.81       57.53      3.37 o 
   5   5   5      220.22      213.09      8.34 o 
   6   5   5       25.83       17.54      3.86 o 
   7   5   5       29.21       31.44     10.10 o 
   8   5   5       42.68       37.82     10.02 o 
   9   5   5       15.78       15.15      4.90 o 
  10   5   5        3.73        3.60      1.62 o 
  11   5   5      105.72      109.60      5.38 o 
  12   5   5       11.88        6.47      3.64 o 
  13   5   5        2.64        0.78      1.14 o 
   1   6   5       57.78       61.23      3.10 o 
   2   6   5       27.90       23.36      5.68 o 
   3   6   5        0.82        1.99      1.17 o 
   4   6   5       15.05       15.07      5.12 o 
   5   6   5        9.46       12.58      4.02 o 
   6   6   5        4.23        5.13      2.89 o 
   7   6   5       38.52       36.84     12.59 o 
   8   6   5        7.55        9.14      3.78 o 
   9   6   5        1.48        2.35      1.09 o 
  10   6   5       16.46       12.55      4.95 o 
  11   6   5       36.27       26.79     10.33 o 
   0   7   5       50.83       60.47      6.12 o 
   1   7   5       22.86       16.05      5.03 o 
   2   7   5       25.44       21.02      3.35 o 
   3   7   5        8.69        7.81      2.31 o 
   4   7   5        2.78        4.00      1.70 o 
   5   7   5       92.84       95.33      6.42 o 
   6   7   5       10.51       10.28      4.71 o 
   7   7   5       27.12       26.08      7.75 o 
   8   7   5       14.72       16.10      6.33 o 
   1   8   5        0.91        1.44      0.68 o 
   2   8   5       24.57       14.90      4.59 o 
   0   0   6       17.22       16.66      9.11 o 
   2   0   6       68.90       67.15      5.16 o 
   4   0   6      137.47      154.60      8.08 o 
   6   0   6       39.07       43.72      4.28 o 
   8   0   6       54.03       52.29      4.71 o 
  10   0   6       14.96       14.22      7.76 o 
  12   0   6       57.78       69.27      5.55 o 
  14   0   6       43.07       49.48      4.98 o 
   1   1   6       67.07       70.33      3.13 o 
   2   1   6       12.52        9.93      3.28 o 
   3   1   6       27.79       28.72      2.86 o 
   4   1   6       35.73       33.30      6.79 o 
   5   1   6        2.76        6.02      1.96 o 
   6   1   6        9.80        7.45      2.38 o 
   7   1   6       57.99       63.90      3.36 o 
   8   1   6       22.07       17.17      5.40 o 
   9   1   6       85.72       96.17      4.39 o 
  10   1   6        7.58        8.53      3.41 o 
  11   1   6       18.16       23.97      6.04 o 
  12   1   6        4.03        4.04      1.58 o 
  13   1   6       78.06       79.80      6.05 o 
   0   2   6      337.98      351.63     12.11 o 
   1   2   6        7.72        9.04      2.31 o 
   2   2   6       84.62       78.86      3.57 o 
   3   2   6       57.36       51.56      2.56 o 
   4   2   6       11.44        8.29      2.93 o 
   5   2   6       17.32       13.29      3.88 o 
   6   2   6       25.58       30.79      3.23 o 
   7   2   6       18.75       17.90      4.65 o 
   8   2   6       17.07       14.92      5.65 o 
   9   2   6       11.62        8.93      3.02 o 
  10   2   6       63.91       56.48      4.98 o 
  11   2   6       13.14       11.64      4.57 o 
  12   2   6      147.34      148.85      9.58 o 
  13   2   6       19.66       18.31     10.21 o 
   1   3   6      139.72      141.71      4.33 o 
   2   3   6      155.56      140.28      3.99 o 
   3   3   6       73.79       77.32      3.24 o 
   4   3   6       88.04       81.68      3.92 o 
   5   3   6        1.58        2.17      1.56 o 
   6   3   6       25.75       21.90      8.30 o 
   7   3   6        9.82        9.53      3.69 o 
   8   3   6        2.62        2.70      1.48 o 
   9   3   6       24.87       19.36      8.01 o 
  10   3   6      210.08      226.83      8.48 o 
  11   3   6        3.52        3.22      2.23 o 
  12   3   6       56.18       63.42      5.82 o 
   0   4   6      300.10      272.66     11.61 o 
   1   4   6        9.67       13.83      3.73 o 
   2   4   6       28.48       35.55      6.25 o 
   3   4   6       43.64       39.21      3.51 o 
   4   4   6       36.92       40.67      4.88 o 
   5   4   6       91.06      107.66      5.29 o 
   6   4   6       17.64       12.38      5.06 o 
   7   4   6       45.02       53.42      4.00 o 
   8   4   6       30.41       20.13      7.45 o 
   9   4   6       20.40       17.97      7.82 o 
  10   4   6       15.19       11.55      5.03 o 
  11   4   6       15.53       17.08      7.96 o 
   1   5   6        3.97        6.59      1.91 o 
   2   5   6        8.55        9.95      2.85 o 
   3   5   6       17.89       20.24      4.18 o 
   4   5   6       30.76       24.89      9.31 o 
   5   5   6       10.64        6.82      4.79 o 
   6   5   6       19.86       21.66      8.84 o 
   7   5   6        2.75        5.06      2.88 o 
   8   5   6       17.24       12.08      5.30 o 
   0   6   6      103.14       96.35      5.99 o 
   1   6   6        4.07        2.82      1.17 o 
   2   6   6       26.34       32.00      3.75 o 
   3   6   6       20.61       15.16      8.16 o 
   4   6   6       34.14       27.71     10.15 o 
   5   6   6       16.30       18.39      6.93 o 
   2   0   7       26.95       16.66     10.53 o 
   4   0   7       23.15       22.01     11.91 o 
   6   0   7       65.26       82.59      5.83 o 
   8   0   7       37.42       40.78      4.57 o 
   0   1   7       28.32       18.90      9.40 o 
   1   1   7        2.03        3.50      2.57 o 
   2   1   7       23.32       15.02     11.25 o 
   3   1   7       60.55       58.79      5.38 o 
   4   1   7       12.13        7.60      4.85 o 
   6   1   7        9.45        6.96      5.14 o 
   7   1   7        1.27        1.17      1.18 o 
   1   2   7       20.48       14.84      5.32 o 
   2   2   7       36.45       33.70      4.44 o 
   3   2   7       12.64        8.27      5.73 o 
   4   2   7       19.56       13.65      7.66 o 
   5   2   7       14.73       14.87      7.36 o 
   6   2   7       12.48       13.90      6.04 o 
   0   3   7       13.75       13.10      5.85 o 
   1   3   7        4.23        3.33      1.44 o 
   2   3   7        8.84        8.12      3.55 o 
   3   3   7       56.18       35.54     11.81 o 
   4   3   7       18.96       17.69      7.50 o 
                                                 
